# Supplementary material for: Real-Time Robust and Optimized Control of a 3D Overhead Crane System
Source: Sensors (Basel). 2019 Aug 5;19(15):3429. doi: 10.3390/s19153429 (PMC6696119; doi:10.3390/s19153429)
Supplement: Supplementary file 1 [file sensors-19-03429-s001.zip]

Archive with 23 entries (22 files):
- Crane3D_ServoComptorque_Results/
- Crane3D_ServoComptorque_Results/Crane3D_ServoCompTorque_427g_RefTrajec1_Modif_SwingObsvP05_kthx017_kthy017_ExtraFricGainX20per-Y30per-Z30per_alpha1x-33per_alpha2x-15per_alpha2y-50per.mat
- Crane3D_ServoComptorque_Results/Crane3D_ServoCompTorque_427g_RefTrajec1_Modif_SwingObsvP05_kthx0_kthy0_ExtraFricGainX20per-Y30per-Z30per_alpha1x-33per_alpha2x-15per_alpha2y-50per.mat
- Crane3D_ServoComptorque_Results/Crane3D_ServoCompTorque_427g_RefTrajec1_Modif_SwingObsvP05_kthx0_kthy0_NoCompTorque.mat
- Crane3D_ServoComptorque_Results/Crane3D_ServoCompTorque_427g_RefTrajec2_Modif_SwingObsvP05_kthx017_kthy017_ExtraFricGainX20per-Y30per-Z30per_alpha1x-33per_alpha2x-15per_alpha2y-50per.mat
- Crane3D_ServoComptorque_Results/Crane3D_ServoCompTorque_427g_RefTrajec2_Modif_SwingObsvP05_kthx02_kthy02_ExtraFricGainX20per-Y30per-Z30per_alpha1x-33per_alpha2x-15per_alpha2y-50per.mat
- Crane3D_ServoComptorque_Results/Crane3D_ServoCompTorque_427g_RefTrajec2_Modif_SwingObsvP05_kthx0_kthy0_ExtraFricGainX20per-Y30per-Z30per_alpha1x-33per_alpha2x-15per_alpha2y-50per.mat
- Crane3D_ServoComptorque_Results/Crane3D_ServoCompTorque_427g_RefTrajec2_Modif_SwingObsvP05_kthx0_kthy0_NoCompTorque.mat
- Crane3D_ServoComptorque_Results/Crane3D_ServoCompTorque_735g_RefTrajec1_Modif_SwingObsvP05_kthx016_kthy016_ExtraFricGainX30per-Y30per-Z30per.mat
- Crane3D_ServoComptorque_Results/Crane3D_ServoCompTorque_735g_RefTrajec1_Modif_SwingObsvP05_kthx016_kthy016_ExtraFricGainX50per-Y30per-Z30per.mat
- Crane3D_ServoComptorque_Results/Crane3D_ServoCompTorque_735g_RefTrajec1_Modif_SwingObsvP05_kthx017_kthy017_ExtraFricGainX20per-Y30per-Z30per_alpha1-33per_alpha2-15per.mat
- Crane3D_ServoComptorque_Results/Crane3D_ServoCompTorque_735g_RefTrajec1_Modif_SwingObsvP05_kthx0_kthy0_ExtraFricGainX20per-Y30per-Z30per_alpha1-33per_alpha2-15per.mat
- Crane3D_ServoComptorque_Results/Crane3D_ServoCompTorque_735g_RefTrajec1_Modif_SwingObsvP05_kthx0_kthy0_ExtraFricGainX20per-Y30per-Z30per_alpha1-33per_alpha2-15per_2.mat
- Crane3D_ServoComptorque_Results/Crane3D_ServoCompTorque_735g_RefTrajec1_Modif_SwingObsvP05_kthx0_kthy0_NoCompTorque.mat
- Crane3D_ServoComptorque_Results/Crane3D_ServoCompTorque_735g_RefTrajec2_Modif_SwingObsvP05_kthx017_kthy017_ExtraFricGainX20per-Y30per-Z30per_alpha1x-33per_alpha2x-15per_alpha2y-50per.mat
- Crane3D_ServoComptorque_Results/Crane3D_ServoCompTorque_735g_RefTrajec2_Modif_SwingObsvP05_kthx02_kthy02_ExtraFricGainX20per-Y30per-Z30per_alpha1x-33per_alpha2x-15per_alpha2y-50per.mat
- Crane3D_ServoComptorque_Results/Crane3D_ServoCompTorque_735g_RefTrajec2_Modif_SwingObsvP05_kthx0_kthy0_ExtraFricGainX20per-Y30per-Z30per_alpha1x-33per_alpha2x-15per_alpha2y-50per.mat
- Crane3D_ServoComptorque_Results/Crane3D_ServoCompTorque_735g_RefTrajec2_Modif_SwingObsvP05_kthx0_kthy0_NoCompTorque.mat
- Crane3D_ServoControl_CompTorqueSwingObsv_RealTime_Modified_2014.mdl
- Crane3D_ServoControl_CompTorque_SwingObsv_Modified_2014.m
- XmotorDataFriction.mat
- YmotorDataFriction.mat
- ZmotorDataFriction427g.mat
