# Supplementary material for: Real-Time Robust and Optimized Control of a 3D Overhead Crane System
Source: Sensors (Basel). 2019 Aug 5;19(15):3429. doi: 10.3390/s19153429 (PMC6696119; doi:10.3390/s19153429)
Supplement: Supplementary file 1 [file sensors-19-03429-s001.zip › Crane3D_ServoControl_CompTorqueSwingObsv_RealTime_Modified_2014.mdl]

Model {
  Name			  "Crane3D_ServoControl_CompTorqueSwingObsv_RealTime_Modified_2014"
  Version		  7.7
  MdlSubVersion		  0
  GraphicalInterface {
    NumRootInports	    0
    NumRootOutports	    0
    ParameterArgumentNames  ""
    ComputedModelVersion    "1.287"
    NumModelReferences	    0
    NumTestPointedSignals   0
  }
  SavedCharacterEncoding  "windows-1250"
  SaveDefaultBlockParams  on
  ScopeRefreshTime	  0.035000
  OverrideScopeRefreshTime on
  DisableAllScopes	  off
  DataTypeOverride	  "UseLocalSettings"
  DataTypeOverrideAppliesTo "AllNumericTypes"
  MinMaxOverflowLogging	  "UseLocalSettings"
  MinMaxOverflowArchiveMode "Overwrite"
  MaxMDLFileLineLength	  120
  Created		  "Fri Jul 10 10:13:22 1998"
  Creator		  "jims"
  UpdateHistory		  "UpdateHistoryNever"
  ModifiedByFormat	  "%<Auto>"
  LastModifiedBy	  "goran"
  ModifiedDateFormat	  "%<Auto>"
  LastModifiedDate	  "Tue Sep 09 14:50:40 2014"
  RTWModifiedTimeStamp	  332175029
  ModelVersionFormat	  "1.%<AutoIncrement:287>"
  ConfigurationManager	  "none"
  SampleTimeColors	  off
  SampleTimeAnnotations	  off
  LibraryLinkDisplay	  "none"
  WideLines		  on
  ShowLineDimensions	  off
  ShowPortDataTypes	  off
  ShowLoopsOnError	  on
  IgnoreBidirectionalLines off
  ShowStorageClass	  off
  ShowTestPointIcons	  on
  ShowSignalResolutionIcons on
  ShowViewerIcons	  on
  SortedOrder		  off
  ExecutionContextIcon	  off
  ShowLinearizationAnnotations on
  BlockNameDataTip	  off
  BlockParametersDataTip  on
  BlockDescriptionStringDataTip	off
  ToolBar		  on
  StatusBar		  on
  BrowserShowLibraryLinks off
  BrowserLookUnderMasks	  off
  SimulationMode	  "external"
  LinearizationMsg	  "none"
  Profile		  off
  ParamWorkspaceSource	  "MATLABWorkspace"
  AccelSystemTargetFile	  "accel.tlc"
  AccelTemplateMakefile	  "accel_default_tmf"
  AccelMakeCommand	  "make_rtw"
  TryForcingSFcnDF	  off
  RecordCoverage	  off
  CovPath		  "/"
  CovSaveName		  "covdata"
  CovMetricSettings	  "dw"
  CovNameIncrementing	  off
  CovHtmlReporting	  on
  CovForceBlockReductionOff on
  covSaveCumulativeToWorkspaceVar on
  CovSaveSingleToWorkspaceVar on
  CovCumulativeVarName	  "covCumulativeData"
  CovCumulativeReport	  off
  CovReportOnPause	  on
  CovModelRefEnable	  "Off"
  CovExternalEMLEnable	  off
  ExtModeBatchMode	  off
  ExtModeEnableFloating	  on
  ExtModeTrigType	  "manual"
  ExtModeTrigMode	  "normal"
  ExtModeTrigPort	  "1"
  ExtModeTrigElement	  "any"
  ExtModeTrigDuration	  12000
  ExtModeTrigDurationFloating "auto"
  ExtModeTrigHoldOff	  0
  ExtModeTrigDelay	  0
  ExtModeTrigDirection	  "rising"
  ExtModeTrigLevel	  0.400000
  ExtModeArchiveMode	  "off"
  ExtModeAutoIncOneShot	  off
  ExtModeIncDirWhenArm	  off
  ExtModeAddSuffixToVar	  off
  ExtModeWriteAllDataToWs off
  ExtModeArmWhenConnect	  on
  ExtModeSkipDownloadWhenConnect off
  ExtModeLogAll		  on
  ExtModeAutoUpdateStatusClock on
  BufferReuse		  on
  ShowModelReferenceBlockVersion off
  ShowModelReferenceBlockIO off
  Array {
    Type		    "Handle"
    Dimension		    2
    Simulink.ConfigSet {
      $ObjectID		      1
      Version		      "1.11.0"
      Array {
	Type			"Handle"
	Dimension		8
	Simulink.SolverCC {
	  $ObjectID		  2
	  Version		  "1.11.0"
	  StartTime		  "0.0"
	  StopTime		  "Tfinal"
	  AbsTol		  "1e-6"
	  FixedStep		  "0.01"
	  InitialStep		  "auto"
	  MaxNumMinSteps	  "-1"
	  MaxOrder		  5
	  ZcThreshold		  "auto"
	  ConsecutiveZCsStepRelTol "10*128*eps"
	  MaxConsecutiveZCs	  "1000"
	  ExtrapolationOrder	  4
	  NumberNewtonIterations  1
	  MaxStep		  "auto"
	  MinStep		  "auto"
	  MaxConsecutiveMinStep	  "1"
	  RelTol		  "1e-3"
	  SolverMode		  "SingleTasking"
	  ConcurrentTasks	  off
	  Solver		  "ode5"
	  SolverName		  "ode5"
	  SolverJacobianMethodControl "auto"
	  ShapePreserveControl	  "DisableAll"
	  ZeroCrossControl	  "UseLocalSettings"
	  ZeroCrossAlgorithm	  "Nonadaptive"
	  AlgebraicLoopSolver	  "TrustRegion"
	  SolverResetMethod	  "Fast"
	  PositivePriorityOrder	  off
	  AutoInsertRateTranBlk	  off
	  SampleTimeConstraint	  "Unconstrained"
	  InsertRTBMode		  "Whenever possible"
	}
	Simulink.DataIOCC {
	  $ObjectID		  3
	  Version		  "1.11.0"
	  Decimation		  "1"
	  ExternalInput		  "[]"
	  FinalStateName	  "xFinal"
	  InitialState		  "[]"
	  LimitDataPoints	  off
	  MaxDataPoints		  "5000"
	  LoadExternalInput	  off
	  LoadInitialState	  off
	  SaveFinalState	  off
	  SaveCompleteFinalSimState off
	  SaveFormat		  "Array"
	  SignalLoggingSaveFormat "ModelDataLogs"
	  SaveOutput		  off
	  SaveState		  off
	  SignalLogging		  on
	  DSMLogging		  on
	  InspectSignalLogs	  off
	  SaveTime		  off
	  ReturnWorkspaceOutputs  off
	  StateSaveName		  "xout"
	  TimeSaveName		  "tout"
	  OutputSaveName	  "yout"
	  SignalLoggingName	  "logsout"
	  DSMLoggingName	  "dsmout"
	  OutputOption		  "RefineOutputTimes"
	  OutputTimes		  "[]"
	  ReturnWorkspaceOutputsName "out"
	  Refine		  "1"
	}
	Simulink.OptimizationCC {
	  $ObjectID		  4
	  Version		  "1.11.0"
	  Array {
	    Type		    "Cell"
	    Dimension		    8
	    Cell		    "BooleansAsBitfields"
	    Cell		    "PassReuseOutputArgsAs"
	    Cell		    "PassReuseOutputArgsThreshold"
	    Cell		    "ZeroExternalMemoryAtStartup"
	    Cell		    "ZeroInternalMemoryAtStartup"
	    Cell		    "OptimizeModelRefInitCode"
	    Cell		    "NoFixptDivByZeroProtection"
	    Cell		    "UseSpecifiedMinMax"
	    PropName		    "DisabledProps"
	  }
	  BlockReduction	  on
	  BooleanDataType	  off
	  ConditionallyExecuteInputs on
	  InlineParams		  off
	  UseIntDivNetSlope	  off
	  UseSpecifiedMinMax	  off
	  InlineInvariantSignals  off
	  OptimizeBlockIOStorage  on
	  BufferReuse		  on
	  EnhancedBackFolding	  off
	  StrengthReduction	  off
	  ExpressionFolding	  on
	  BooleansAsBitfields	  off
	  BitfieldContainerType	  "uint_T"
	  EnableMemcpy		  on
	  MemcpyThreshold	  64
	  PassReuseOutputArgsAs	  "Structure reference"
	  ExpressionDepthLimit	  2147483647
	  FoldNonRolledExpr	  on
	  LocalBlockOutputs	  on
	  RollThreshold		  5
	  SystemCodeInlineAuto	  off
	  StateBitsets		  off
	  DataBitsets		  off
	  UseTempVars		  off
	  ZeroExternalMemoryAtStartup on
	  ZeroInternalMemoryAtStartup on
	  InitFltsAndDblsToZero	  on
	  NoFixptDivByZeroProtection off
	  EfficientFloat2IntCast  off
	  EfficientMapNaN2IntZero on
	  OptimizeModelRefInitCode off
	  LifeSpan		  "inf"
	  MaxStackSize		  "Inherit from target"
	  BufferReusableBoundary  on
	  SimCompilerOptimization "Off"
	  AccelVerboseBuild	  off
	  AccelParallelForEachSubsystem	on
	}
	Simulink.DebuggingCC {
	  $ObjectID		  5
	  Version		  "1.11.0"
	  RTPrefix		  "error"
	  ConsistencyChecking	  "none"
	  ArrayBoundsChecking	  "none"
	  SignalInfNanChecking	  "none"
	  SignalRangeChecking	  "none"
	  ReadBeforeWriteMsg	  "UseLocalSettings"
	  WriteAfterWriteMsg	  "UseLocalSettings"
	  WriteAfterReadMsg	  "UseLocalSettings"
	  AlgebraicLoopMsg	  "warning"
	  ArtificialAlgebraicLoopMsg "warning"
	  SaveWithDisabledLinksMsg "warning"
	  SaveWithParameterizedLinksMsg	"none"
	  CheckSSInitialOutputMsg on
	  UnderspecifiedInitializationDetection	"Classic"
	  MergeDetectMultiDrivingBlocksExec "none"
	  CheckExecutionContextPreStartOutputMsg off
	  CheckExecutionContextRuntimeOutputMsg	off
	  SignalResolutionControl "TryResolveAllWithWarning"
	  BlockPriorityViolationMsg "warning"
	  MinStepSizeMsg	  "warning"
	  TimeAdjustmentMsg	  "none"
	  MaxConsecutiveZCsMsg	  "error"
	  MaskedZcDiagnostic	  "warning"
	  IgnoredZcDiagnostic	  "warning"
	  SolverPrmCheckMsg	  "none"
	  InheritedTsInSrcMsg	  "warning"
	  DiscreteInheritContinuousMsg "warning"
	  MultiTaskDSMMsg	  "warning"
	  MultiTaskCondExecSysMsg "none"
	  MultiTaskRateTransMsg	  "error"
	  SingleTaskRateTransMsg  "none"
	  TasksWithSamePriorityMsg "warning"
	  SigSpecEnsureSampleTimeMsg "warning"
	  CheckMatrixSingularityMsg "none"
	  IntegerOverflowMsg	  "none"
	  Int32ToFloatConvMsg	  "warning"
	  ParameterDowncastMsg	  "error"
	  ParameterOverflowMsg	  "error"
	  ParameterUnderflowMsg	  "none"
	  ParameterPrecisionLossMsg "warning"
	  ParameterTunabilityLossMsg "warning"
	  FixptConstUnderflowMsg  "none"
	  FixptConstOverflowMsg	  "none"
	  FixptConstPrecisionLossMsg "none"
	  UnderSpecifiedDataTypeMsg "none"
	  UnnecessaryDatatypeConvMsg "none"
	  VectorMatrixConversionMsg "none"
	  InvalidFcnCallConnMsg	  "error"
	  FcnCallInpInsideContextMsg "Use local settings"
	  SignalLabelMismatchMsg  "none"
	  UnconnectedInputMsg	  "warning"
	  UnconnectedOutputMsg	  "warning"
	  UnconnectedLineMsg	  "warning"
	  SFcnCompatibilityMsg	  "none"
	  UniqueDataStoreMsg	  "none"
	  BusObjectLabelMismatch  "warning"
	  RootOutportRequireBusObject "warning"
	  AssertControl		  "UseLocalSettings"
	  EnableOverflowDetection off
	  ModelReferenceIOMsg	  "none"
	  ModelReferenceMultiInstanceNormalModeStructChecksumCheck "error"
	  ModelReferenceVersionMismatchMessage "none"
	  ModelReferenceIOMismatchMessage "none"
	  ModelReferenceCSMismatchMessage "none"
	  UnknownTsInhSupMsg	  "warning"
	  ModelReferenceDataLoggingMessage "warning"
	  ModelReferenceSymbolNameMessage "warning"
	  ModelReferenceExtraNoncontSigs "error"
	  StateNameClashWarn	  "warning"
	  SimStateInterfaceChecksumMismatchMsg "warning"
	  SimStateOlderReleaseMsg "error"
	  InitInArrayFormatMsg	  "warning"
	  StrictBusMsg		  "None"
	  BusNameAdapt		  "WarnAndRepair"
	  NonBusSignalsTreatedAsBus "none"
	  LoggingUnavailableSignals "error"
	  BlockIODiagnostic	  "none"
	  SFUnusedDataAndEventsDiag "warning"
	  SFUnexpectedBacktrackingDiag "warning"
	  SFInvalidInputDataAccessInChartInitDiag "warning"
	  SFNoUnconditionalDefaultTransitionDiag "warning"
	  SFTransitionOutsideNaturalParentDiag "warning"
	}
	Simulink.HardwareCC {
	  $ObjectID		  6
	  Version		  "1.11.0"
	  ProdBitPerChar	  8
	  ProdBitPerShort	  16
	  ProdBitPerInt		  32
	  ProdBitPerLong	  32
	  ProdBitPerFloat	  32
	  ProdBitPerDouble	  64
	  ProdBitPerPointer	  32
	  ProdLargestAtomicInteger "Char"
	  ProdLargestAtomicFloat  "None"
	  ProdIntDivRoundTo	  "Undefined"
	  ProdEndianess		  "Unspecified"
	  ProdWordSize		  32
	  ProdShiftRightIntArith  on
	  ProdHWDeviceType	  "32-bit Generic"
	  TargetBitPerChar	  8
	  TargetBitPerShort	  16
	  TargetBitPerInt	  32
	  TargetBitPerLong	  32
	  TargetBitPerFloat	  32
	  TargetBitPerDouble	  64
	  TargetBitPerPointer	  32
	  TargetLargestAtomicInteger "Char"
	  TargetLargestAtomicFloat "None"
	  TargetShiftRightIntArith on
	  TargetIntDivRoundTo	  "Undefined"
	  TargetEndianess	  "Unspecified"
	  TargetWordSize	  32
	  TargetTypeEmulationWarnSuppressLevel 0
	  TargetPreprocMaxBitsSint 32
	  TargetPreprocMaxBitsUint 32
	  TargetHWDeviceType	  "Specified"
	  TargetUnknown		  off
	  ProdEqTarget		  on
	}
	Simulink.ModelReferenceCC {
	  $ObjectID		  7
	  Version		  "1.11.0"
	  UpdateModelReferenceTargets "IfOutOfDateOrStructuralChange"
	  CheckModelReferenceTargetMessage "error"
	  EnableParallelModelReferenceBuilds off
	  ParallelModelReferenceErrorOnInvalidPool on
	  ParallelModelReferenceMATLABWorkerInit "None"
	  ModelReferenceNumInstancesAllowed "Multi"
	  PropagateVarSize	  "Infer from blocks in model"
	  ModelReferencePassRootInputsByReference on
	  ModelReferenceMinAlgLoopOccurrences off
	  PropagateSignalLabelsOutOfModel off
	  SupportModelReferenceSimTargetCustomCode off
	}
	Simulink.SFSimCC {
	  $ObjectID		  8
	  Version		  "1.11.0"
	  SFSimEnableDebug	  on
	  SFSimOverflowDetection  on
	  SFSimEcho		  on
	  SimBlas		  on
	  SimCtrlC		  on
	  SimExtrinsic		  on
	  SimIntegrity		  on
	  SimUseLocalCustomCode	  off
	  SimParseCustomCode	  on
	  SimBuildMode		  "sf_incremental_build"
	}
	Simulink.RTWCC {
	  $BackupClass		  "Simulink.RTWCC"
	  $ObjectID		  9
	  Version		  "1.11.0"
	  Array {
	    Type		    "Cell"
	    Dimension		    8
	    Cell		    "IncludeHyperlinkInReport"
	    Cell		    "GenerateTraceInfo"
	    Cell		    "GenerateTraceReport"
	    Cell		    "GenerateTraceReportSl"
	    Cell		    "GenerateTraceReportSf"
	    Cell		    "GenerateTraceReportEml"
	    Cell		    "GenerateSLWebview"
	    Cell		    "GenerateCodeMetricsReport"
	    PropName		    "DisabledProps"
	  }
	  SystemTargetFile	  "rtwin.tlc"
	  GenCodeOnly		  off
	  MakeCommand		  "make_rtw"
	  GenerateMakefile	  on
	  TemplateMakefile	  "rtwin.tmf"
	  Description		  "Real-Time Windows Target"
	  GenerateReport	  off
	  SaveLog		  off
	  RTWVerbose		  on
	  RetainRTWFile		  off
	  ProfileTLC		  off
	  TLCDebug		  off
	  TLCCoverage		  off
	  TLCAssert		  off
	  ProcessScriptMode	  "Default"
	  ConfigurationMode	  "Optimized"
	  ProcessScript		  "rtwin_make_rtw_hook"
	  ConfigAtBuild		  off
	  RTWUseLocalCustomCode	  off
	  RTWUseSimCustomCode	  off
	  IncludeHyperlinkInReport off
	  LaunchReport		  off
	  TargetLang		  "C"
	  IncludeBusHierarchyInRTWFileBlockHierarchyMap	off
	  IncludeERTFirstTime	  on
	  GenerateTraceInfo	  off
	  GenerateTraceReport	  off
	  GenerateTraceReportSl	  off
	  GenerateTraceReportSf	  off
	  GenerateTraceReportEml  off
	  GenerateCodeInfo	  off
	  GenerateSLWebview	  off
	  GenerateCodeMetricsReport off
	  RTWCompilerOptimization "Off"
	  CheckMdlBeforeBuild	  "Off"
	  CustomRebuildMode	  "OnUpdate"
	  Array {
	    Type		    "Handle"
	    Dimension		    2
	    Simulink.CodeAppCC {
	      $ObjectID		      10
	      Version		      "1.11.0"
	      Array {
		Type			"Cell"
		Dimension		21
		Cell			"IgnoreCustomStorageClasses"
		Cell			"IgnoreTestpoints"
		Cell			"InsertBlockDesc"
		Cell			"InsertPolySpaceComments"
		Cell			"SFDataObjDesc"
		Cell			"MATLABFcnDesc"
		Cell			"SimulinkDataObjDesc"
		Cell			"DefineNamingRule"
		Cell			"SignalNamingRule"
		Cell			"ParamNamingRule"
		Cell			"InlinedPrmAccess"
		Cell			"CustomSymbolStr"
		Cell			"CustomSymbolStrGlobalVar"
		Cell			"CustomSymbolStrType"
		Cell			"CustomSymbolStrField"
		Cell			"CustomSymbolStrFcn"
		Cell			"CustomSymbolStrFcnArg"
		Cell			"CustomSymbolStrBlkIO"
		Cell			"CustomSymbolStrTmpVar"
		Cell			"CustomSymbolStrMacro"
		Cell			"ReqsInCode"
		PropName		"DisabledProps"
	      }
	      ForceParamTrailComments off
	      GenerateComments	      on
	      IgnoreCustomStorageClasses on
	      IgnoreTestpoints	      off
	      IncHierarchyInIds	      off
	      MaxIdLength	      31
	      PreserveName	      off
	      PreserveNameWithParent  off
	      ShowEliminatedStatement on
	      IncAutoGenComments      off
	      SimulinkDataObjDesc     off
	      SFDataObjDesc	      off
	      MATLABFcnDesc	      off
	      IncDataTypeInIds	      off
	      MangleLength	      1
	      CustomSymbolStrGlobalVar "$R$N$M"
	      CustomSymbolStrType     "$N$R$M"
	      CustomSymbolStrField    "$N$M"
	      CustomSymbolStrFcn      "$R$N$M$F"
	      CustomSymbolStrFcnArg   "rt$I$N$M"
	      CustomSymbolStrBlkIO    "rtb_$N$M"
	      CustomSymbolStrTmpVar   "$N$M"
	      CustomSymbolStrMacro    "$R$N$M"
	      DefineNamingRule	      "None"
	      ParamNamingRule	      "None"
	      SignalNamingRule	      "None"
	      InsertBlockDesc	      off
	      InsertPolySpaceComments off
	      SimulinkBlockComments   on
	      MATLABSourceComments    off
	      EnableCustomComments    off
	      InlinedPrmAccess	      "Literals"
	      ReqsInCode	      off
	      UseSimReservedNames     off
	    }
	    RTWinTarget.RTWinTargetCC {
	      $BackupClass	      "Simulink.TargetCC"
	      $ObjectID		      11
	      Version		      "1.11.0"
	      Array {
		Type			"Cell"
		Dimension		16
		Cell			"GeneratePreprocessorConditionals"
		Cell			"IncludeMdlTerminateFcn"
		Cell			"CombineOutputUpdateFcns"
		Cell			"SuppressErrorStatus"
		Cell			"ERTCustomFileBanners"
		Cell			"GenerateSampleERTMain"
		Cell			"GenerateTestInterfaces"
		Cell			"ModelStepFunctionPrototypeControlCompliant"
		Cell			"CPPClassGenCompliant"
		Cell			"MultiInstanceERTCode"
		Cell			"PurelyIntegerCode"
		Cell			"SupportComplex"
		Cell			"SupportAbsoluteTime"
		Cell			"SupportContinuousTime"
		Cell			"SupportNonInlinedSFcns"
		Cell			"PortableWordSizes"
		PropName		"DisabledProps"
	      }
	      TargetFcnLib	      "ansi_tfl_tmw.mat"
	      TargetLibSuffix	      "_rtwin.lib"
	      TargetPreCompLibLocation "C:\\Program Files\\MATLAB\\R2011a\\toolbox\\rtw\\targets\\rtwin\\lib\\win32"
	      TargetFunctionLibrary   "ANSI_C"
	      UtilityFuncGeneration   "Auto"
	      ERTMultiwordTypeDef     "System defined"
	      FunctionExecutionProfile off
	      CodeExecutionProfiling  off
	      ERTCodeCoverageTool     "None"
	      ERTMultiwordLength      256
	      MultiwordLength	      2048
	      GenerateFullHeader      on
	      GenerateSampleERTMain   off
	      GenerateTestInterfaces  off
	      IsPILTarget	      off
	      ModelReferenceCompliant off
	      ParMdlRefBuildCompliant off
	      CompOptLevelCompliant   off
	      IncludeMdlTerminateFcn  on
	      GeneratePreprocessorConditionals "Disable all"
	      CombineOutputUpdateFcns off
	      CombineSignalStateStructs	off
	      SuppressErrorStatus     off
	      ERTFirstTimeCompliant   off
	      IncludeFileDelimiter    "Auto"
	      ERTCustomFileBanners    off
	      SupportAbsoluteTime     on
	      LogVarNameModifier      "rt_"
	      MatFileLogging	      off
	      MultiInstanceERTCode    off
	      SupportNonFinite	      on
	      SupportComplex	      on
	      PurelyIntegerCode	      off
	      SupportContinuousTime   on
	      SupportNonInlinedSFcns  on
	      SupportVariableSizeSignals off
	      EnableShiftOperators    on
	      ParenthesesLevel	      "Nominal"
	      PortableWordSizes	      off
	      ModelStepFunctionPrototypeControlCompliant off
	      CPPClassGenCompliant    off
	      AutosarCompliant	      off
	      CCListing		      off
	      RebuildAll	      off
	      ExtMode		      on
	      ExtModeTransport	      0
	      ExtModeStaticAlloc      off
	      ExtModeStaticAllocSize  1000000
	      ExtModeTesting	      off
	      ExtModeMexFile	      "rtwinext"
	      ExtModeIntrfLevel	      "Level1"
	    }
	    PropName		    "Components"
	  }
	}
	PropName		"Components"
      }
      Name		      "Configuration"
      ExtraOptions	      "-aGenerateTraceInfo=0 -aIgnoreTestpoints=0 "
      CurrentDlgPage	      "Solver"
      ConfigPrmDlgPosition     [ 200, 197, 1080, 827 ] 
    }
    Simulink.ConfigSet {
      $ObjectID		      12
      Version		      "1.11.0"
      Array {
	Type			"Handle"
	Dimension		8
	Simulink.SolverCC {
	  $ObjectID		  13
	  Version		  "1.11.0"
	  StartTime		  "0.0"
	  StopTime		  "9999"
	  AbsTol		  "1e-6"
	  FixedStep		  "0.01"
	  InitialStep		  "auto"
	  MaxNumMinSteps	  "-1"
	  MaxOrder		  5
	  ZcThreshold		  "auto"
	  ConsecutiveZCsStepRelTol "10*128*eps"
	  MaxConsecutiveZCs	  "1000"
	  ExtrapolationOrder	  4
	  NumberNewtonIterations  1
	  MaxStep		  "auto"
	  MinStep		  "auto"
	  MaxConsecutiveMinStep	  "1"
	  RelTol		  "1e-3"
	  SolverMode		  "SingleTasking"
	  ConcurrentTasks	  off
	  Solver		  "ode5"
	  SolverName		  "ode5"
	  SolverJacobianMethodControl "auto"
	  ShapePreserveControl	  "DisableAll"
	  ZeroCrossControl	  "UseLocalSettings"
	  ZeroCrossAlgorithm	  "Nonadaptive"
	  AlgebraicLoopSolver	  "TrustRegion"
	  SolverResetMethod	  "Fast"
	  PositivePriorityOrder	  off
	  AutoInsertRateTranBlk	  off
	  SampleTimeConstraint	  "Unconstrained"
	  InsertRTBMode		  "Whenever possible"
	}
	Simulink.DataIOCC {
	  $ObjectID		  14
	  Version		  "1.11.0"
	  Decimation		  "1"
	  ExternalInput		  "[]"
	  FinalStateName	  "xFinal"
	  InitialState		  "[]"
	  LimitDataPoints	  off
	  MaxDataPoints		  "5000"
	  LoadExternalInput	  off
	  LoadInitialState	  off
	  SaveFinalState	  off
	  SaveCompleteFinalSimState off
	  SaveFormat		  "Array"
	  SignalLoggingSaveFormat "ModelDataLogs"
	  SaveOutput		  off
	  SaveState		  off
	  SignalLogging		  on
	  DSMLogging		  on
	  InspectSignalLogs	  off
	  SaveTime		  off
	  ReturnWorkspaceOutputs  off
	  StateSaveName		  "xout"
	  TimeSaveName		  "tout"
	  OutputSaveName	  "yout"
	  SignalLoggingName	  "logsout"
	  DSMLoggingName	  "dsmout"
	  OutputOption		  "RefineOutputTimes"
	  OutputTimes		  "[]"
	  ReturnWorkspaceOutputsName "out"
	  Refine		  "1"
	}
	Simulink.OptimizationCC {
	  $ObjectID		  15
	  Version		  "1.11.0"
	  BlockReduction	  on
	  BooleanDataType	  off
	  ConditionallyExecuteInputs on
	  InlineParams		  off
	  UseIntDivNetSlope	  off
	  UseSpecifiedMinMax	  off
	  InlineInvariantSignals  off
	  OptimizeBlockIOStorage  on
	  BufferReuse		  on
	  EnhancedBackFolding	  off
	  StrengthReduction	  off
	  ExpressionFolding	  on
	  BooleansAsBitfields	  off
	  BitfieldContainerType	  "uint_T"
	  EnableMemcpy		  on
	  MemcpyThreshold	  64
	  PassReuseOutputArgsAs	  "Structure reference"
	  ExpressionDepthLimit	  2147483647
	  FoldNonRolledExpr	  on
	  LocalBlockOutputs	  on
	  RollThreshold		  5
	  SystemCodeInlineAuto	  off
	  StateBitsets		  off
	  DataBitsets		  off
	  UseTempVars		  off
	  ZeroExternalMemoryAtStartup on
	  ZeroInternalMemoryAtStartup on
	  InitFltsAndDblsToZero	  on
	  NoFixptDivByZeroProtection off
	  EfficientFloat2IntCast  off
	  EfficientMapNaN2IntZero on
	  OptimizeModelRefInitCode off
	  LifeSpan		  "inf"
	  MaxStackSize		  "Inherit from target"
	  BufferReusableBoundary  on
	  SimCompilerOptimization "Off"
	  AccelVerboseBuild	  off
	  AccelParallelForEachSubsystem	on
	}
	Simulink.DebuggingCC {
	  $ObjectID		  16
	  Version		  "1.11.0"
	  RTPrefix		  "error"
	  ConsistencyChecking	  "none"
	  ArrayBoundsChecking	  "none"
	  SignalInfNanChecking	  "none"
	  SignalRangeChecking	  "none"
	  ReadBeforeWriteMsg	  "UseLocalSettings"
	  WriteAfterWriteMsg	  "UseLocalSettings"
	  WriteAfterReadMsg	  "UseLocalSettings"
	  AlgebraicLoopMsg	  "warning"
	  ArtificialAlgebraicLoopMsg "warning"
	  SaveWithDisabledLinksMsg "warning"
	  SaveWithParameterizedLinksMsg	"none"
	  CheckSSInitialOutputMsg on
	  UnderspecifiedInitializationDetection	"Classic"
	  MergeDetectMultiDrivingBlocksExec "none"
	  CheckExecutionContextPreStartOutputMsg off
	  CheckExecutionContextRuntimeOutputMsg	off
	  SignalResolutionControl "TryResolveAllWithWarning"
	  BlockPriorityViolationMsg "warning"
	  MinStepSizeMsg	  "warning"
	  TimeAdjustmentMsg	  "none"
	  MaxConsecutiveZCsMsg	  "error"
	  MaskedZcDiagnostic	  "warning"
	  IgnoredZcDiagnostic	  "warning"
	  SolverPrmCheckMsg	  "none"
	  InheritedTsInSrcMsg	  "warning"
	  DiscreteInheritContinuousMsg "warning"
	  MultiTaskDSMMsg	  "warning"
	  MultiTaskCondExecSysMsg "none"
	  MultiTaskRateTransMsg	  "error"
	  SingleTaskRateTransMsg  "none"
	  TasksWithSamePriorityMsg "warning"
	  SigSpecEnsureSampleTimeMsg "warning"
	  CheckMatrixSingularityMsg "none"
	  IntegerOverflowMsg	  "none"
	  Int32ToFloatConvMsg	  "warning"
	  ParameterDowncastMsg	  "error"
	  ParameterOverflowMsg	  "error"
	  ParameterUnderflowMsg	  "none"
	  ParameterPrecisionLossMsg "warning"
	  ParameterTunabilityLossMsg "warning"
	  FixptConstUnderflowMsg  "none"
	  FixptConstOverflowMsg	  "none"
	  FixptConstPrecisionLossMsg "none"
	  UnderSpecifiedDataTypeMsg "none"
	  UnnecessaryDatatypeConvMsg "none"
	  VectorMatrixConversionMsg "none"
	  InvalidFcnCallConnMsg	  "error"
	  FcnCallInpInsideContextMsg "Use local settings"
	  SignalLabelMismatchMsg  "none"
	  UnconnectedInputMsg	  "warning"
	  UnconnectedOutputMsg	  "warning"
	  UnconnectedLineMsg	  "warning"
	  SFcnCompatibilityMsg	  "none"
	  UniqueDataStoreMsg	  "none"
	  BusObjectLabelMismatch  "warning"
	  RootOutportRequireBusObject "warning"
	  AssertControl		  "UseLocalSettings"
	  EnableOverflowDetection off
	  ModelReferenceIOMsg	  "none"
	  ModelReferenceMultiInstanceNormalModeStructChecksumCheck "error"
	  ModelReferenceVersionMismatchMessage "none"
	  ModelReferenceIOMismatchMessage "none"
	  ModelReferenceCSMismatchMessage "none"
	  UnknownTsInhSupMsg	  "warning"
	  ModelReferenceDataLoggingMessage "warning"
	  ModelReferenceSymbolNameMessage "warning"
	  ModelReferenceExtraNoncontSigs "error"
	  StateNameClashWarn	  "warning"
	  SimStateInterfaceChecksumMismatchMsg "warning"
	  SimStateOlderReleaseMsg "error"
	  InitInArrayFormatMsg	  "warning"
	  StrictBusMsg		  "None"
	  BusNameAdapt		  "WarnAndRepair"
	  NonBusSignalsTreatedAsBus "none"
	  LoggingUnavailableSignals "error"
	  BlockIODiagnostic	  "none"
	  SFUnusedDataAndEventsDiag "warning"
	  SFUnexpectedBacktrackingDiag "warning"
	  SFInvalidInputDataAccessInChartInitDiag "warning"
	  SFNoUnconditionalDefaultTransitionDiag "warning"
	  SFTransitionOutsideNaturalParentDiag "warning"
	}
	Simulink.HardwareCC {
	  $ObjectID		  17
	  Version		  "1.11.0"
	  ProdBitPerChar	  8
	  ProdBitPerShort	  16
	  ProdBitPerInt		  32
	  ProdBitPerLong	  32
	  ProdBitPerFloat	  32
	  ProdBitPerDouble	  64
	  ProdBitPerPointer	  32
	  ProdLargestAtomicInteger "Char"
	  ProdLargestAtomicFloat  "None"
	  ProdIntDivRoundTo	  "Undefined"
	  ProdEndianess		  "Unspecified"
	  ProdWordSize		  32
	  ProdShiftRightIntArith  on
	  ProdHWDeviceType	  "32-bit Generic"
	  TargetBitPerChar	  8
	  TargetBitPerShort	  16
	  TargetBitPerInt	  32
	  TargetBitPerLong	  32
	  TargetBitPerFloat	  32
	  TargetBitPerDouble	  64
	  TargetBitPerPointer	  32
	  TargetLargestAtomicInteger "Char"
	  TargetLargestAtomicFloat "None"
	  TargetShiftRightIntArith on
	  TargetIntDivRoundTo	  "Undefined"
	  TargetEndianess	  "Unspecified"
	  TargetWordSize	  32
	  TargetTypeEmulationWarnSuppressLevel 0
	  TargetPreprocMaxBitsSint 32
	  TargetPreprocMaxBitsUint 32
	  TargetHWDeviceType	  "Specified"
	  TargetUnknown		  off
	  ProdEqTarget		  on
	}
	Simulink.ModelReferenceCC {
	  $ObjectID		  18
	  Version		  "1.11.0"
	  UpdateModelReferenceTargets "IfOutOfDateOrStructuralChange"
	  CheckModelReferenceTargetMessage "error"
	  EnableParallelModelReferenceBuilds off
	  ParallelModelReferenceErrorOnInvalidPool on
	  ParallelModelReferenceMATLABWorkerInit "None"
	  ModelReferenceNumInstancesAllowed "Multi"
	  PropagateVarSize	  "Infer from blocks in model"
	  ModelReferencePassRootInputsByReference on
	  ModelReferenceMinAlgLoopOccurrences off
	  PropagateSignalLabelsOutOfModel off
	  SupportModelReferenceSimTargetCustomCode off
	}
	Simulink.SFSimCC {
	  $ObjectID		  19
	  Version		  "1.11.0"
	  SFSimEnableDebug	  on
	  SFSimOverflowDetection  on
	  SFSimEcho		  on
	  SimBlas		  on
	  SimCtrlC		  on
	  SimExtrinsic		  on
	  SimIntegrity		  on
	  SimUseLocalCustomCode	  off
	  SimParseCustomCode	  on
	  SimBuildMode		  "sf_incremental_build"
	}
	Simulink.RTWCC {
	  $BackupClass		  "Simulink.RTWCC"
	  $ObjectID		  20
	  Version		  "1.11.0"
	  SystemTargetFile	  "rtwin.tlc"
	  GenCodeOnly		  off
	  MakeCommand		  "make_rtw"
	  GenerateMakefile	  on
	  TemplateMakefile	  "rtwin.tmf"
	  Description		  "Real-Time Windows Target"
	  GenerateReport	  off
	  SaveLog		  off
	  RTWVerbose		  on
	  RetainRTWFile		  off
	  ProfileTLC		  off
	  TLCDebug		  off
	  TLCCoverage		  off
	  TLCAssert		  off
	  ProcessScriptMode	  "Default"
	  ConfigurationMode	  "Optimized"
	  ProcessScript		  "rtwin_make_rtw_hook"
	  ConfigAtBuild		  off
	  RTWUseLocalCustomCode	  off
	  RTWUseSimCustomCode	  off
	  IncludeHyperlinkInReport off
	  LaunchReport		  off
	  TargetLang		  "C"
	  IncludeBusHierarchyInRTWFileBlockHierarchyMap	off
	  IncludeERTFirstTime	  on
	  GenerateTraceInfo	  off
	  GenerateTraceReport	  off
	  GenerateTraceReportSl	  off
	  GenerateTraceReportSf	  off
	  GenerateTraceReportEml  off
	  GenerateCodeInfo	  off
	  GenerateSLWebview	  off
	  GenerateCodeMetricsReport off
	  RTWCompilerOptimization "Off"
	  CheckMdlBeforeBuild	  "Off"
	  CustomRebuildMode	  "OnUpdate"
	  Array {
	    Type		    "Handle"
	    Dimension		    2
	    Simulink.CodeAppCC {
	      $ObjectID		      21
	      Version		      "1.11.0"
	      ForceParamTrailComments off
	      GenerateComments	      on
	      IgnoreCustomStorageClasses on
	      IgnoreTestpoints	      off
	      IncHierarchyInIds	      off
	      MaxIdLength	      31
	      PreserveName	      off
	      PreserveNameWithParent  off
	      ShowEliminatedStatement on
	      IncAutoGenComments      off
	      SimulinkDataObjDesc     off
	      SFDataObjDesc	      off
	      MATLABFcnDesc	      off
	      IncDataTypeInIds	      off
	      MangleLength	      1
	      CustomSymbolStrGlobalVar "$R$N$M"
	      CustomSymbolStrType     "$N$R$M"
	      CustomSymbolStrField    "$N$M"
	      CustomSymbolStrFcn      "$R$N$M$F"
	      CustomSymbolStrFcnArg   "rt$I$N$M"
	      CustomSymbolStrBlkIO    "rtb_$N$M"
	      CustomSymbolStrTmpVar   "$N$M"
	      CustomSymbolStrMacro    "$R$N$M"
	      DefineNamingRule	      "None"
	      ParamNamingRule	      "None"
	      SignalNamingRule	      "None"
	      InsertBlockDesc	      off
	      InsertPolySpaceComments off
	      SimulinkBlockComments   on
	      MATLABSourceComments    off
	      EnableCustomComments    off
	      InlinedPrmAccess	      "Literals"
	      ReqsInCode	      off
	      UseSimReservedNames     off
	    }
	    RTWinTarget.RTWinTargetCC {
	      $BackupClass	      "Simulink.TargetCC"
	      $ObjectID		      22
	      Version		      "1.11.0"
	      Array {
		Type			"Cell"
		Dimension		1
		Cell			"SupportNonFinite"
		PropName		"DisabledProps"
	      }
	      TargetFcnLib	      "ansi_tfl_table_tmw.mat"
	      TargetLibSuffix	      ""
	      TargetPreCompLibLocation ""
	      TargetFunctionLibrary   "ANSI_C"
	      UtilityFuncGeneration   "Auto"
	      ERTMultiwordTypeDef     "System defined"
	      FunctionExecutionProfile off
	      CodeExecutionProfiling  off
	      ERTCodeCoverageTool     "None"
	      ERTMultiwordLength      256
	      MultiwordLength	      2048
	      GenerateFullHeader      on
	      GenerateSampleERTMain   off
	      GenerateTestInterfaces  off
	      IsPILTarget	      off
	      ModelReferenceCompliant on
	      ParMdlRefBuildCompliant off
	      CompOptLevelCompliant   on
	      IncludeMdlTerminateFcn  on
	      GeneratePreprocessorConditionals "Disable all"
	      CombineOutputUpdateFcns off
	      CombineSignalStateStructs	off
	      SuppressErrorStatus     off
	      ERTFirstTimeCompliant   off
	      IncludeFileDelimiter    "Auto"
	      ERTCustomFileBanners    off
	      SupportAbsoluteTime     on
	      LogVarNameModifier      "rt_"
	      MatFileLogging	      on
	      MultiInstanceERTCode    off
	      SupportNonFinite	      on
	      SupportComplex	      on
	      PurelyIntegerCode	      off
	      SupportContinuousTime   on
	      SupportNonInlinedSFcns  on
	      SupportVariableSizeSignals off
	      EnableShiftOperators    on
	      ParenthesesLevel	      "Nominal"
	      PortableWordSizes	      off
	      ModelStepFunctionPrototypeControlCompliant off
	      CPPClassGenCompliant    off
	      AutosarCompliant	      off
	      CCListing		      off
	      RebuildAll	      off
	      ExtMode		      on
	      ExtModeTransport	      0
	      ExtModeStaticAlloc      off
	      ExtModeStaticAllocSize  1000000
	      ExtModeTesting	      off
	      ExtModeMexFile	      "rtwinext"
	      ExtModeIntrfLevel	      "Level1"
	    }
	    PropName		    "Components"
	  }
	}
	PropName		"Components"
      }
      Name		      "RTWinBackup"
      CurrentDlgPage	      "Real-Time Workshop"
      ConfigPrmDlgPosition     [ 200, 197, 1080, 827 ] 
    }
    PropName		    "ConfigurationSets"
  }
  Simulink.ConfigSet {
    $PropName		    "ActiveConfigurationSet"
    $ObjectID		    1
  }
  BlockDefaults {
    ForegroundColor	    "black"
    BackgroundColor	    "white"
    DropShadow		    off
    NamePlacement	    "normal"
    FontName		    "Helvetica"
    FontSize		    10
    FontWeight		    "normal"
    FontAngle		    "normal"
    ShowName		    on
    BlockRotation	    0
    BlockMirror		    off
  }
  AnnotationDefaults {
    HorizontalAlignment	    "center"
    VerticalAlignment	    "middle"
    ForegroundColor	    "black"
    BackgroundColor	    "white"
    DropShadow		    off
    FontName		    "Helvetica"
    FontSize		    10
    FontWeight		    "normal"
    FontAngle		    "normal"
    UseDisplayTextAsClickCallback off
  }
  LineDefaults {
    FontName		    "Helvetica"
    FontSize		    9
    FontWeight		    "normal"
    FontAngle		    "normal"
  }
  BlockParameterDefaults {
    Block {
      BlockType		      Abs
      ZeroCross		      on
      SampleTime	      "-1"
      OutMin		      "[]"
      OutMax		      "[]"
      OutDataTypeStr	      "Inherit: Same as input"
      LockScale		      off
      RndMeth		      "Floor"
      SaturateOnIntegerOverflow	on
    }
    Block {
      BlockType		      Concatenate
      NumInputs		      "2"
      ConcatenateDimension    "1"
    }
    Block {
      BlockType		      Constant
      Value		      "1"
      VectorParams1D	      on
      SamplingMode	      "Sample based"
      OutMin		      "[]"
      OutMax		      "[]"
      OutDataTypeStr	      "Inherit: Inherit from 'Constant value'"
      LockScale		      off
      SampleTime	      "inf"
      FramePeriod	      "inf"
      PreserveConstantTs      off
    }
    Block {
      BlockType		      Demux
      Outputs		      "4"
      DisplayOption	      "none"
      BusSelectionMode	      off
    }
    Block {
      BlockType		      DiscreteIntegrator
      IntegratorMethod	      "Integration: Forward Euler"
      gainval		      "1.0"
      ExternalReset	      "none"
      InitialConditionSource  "internal"
      InitialCondition	      "0"
      InitialConditionMode    "State and output"
      SampleTime	      "1"
      OutMin		      "[]"
      OutMax		      "[]"
      OutDataTypeStr	      "Inherit: Inherit via internal rule"
      LockScale		      off
      RndMeth		      "Floor"
      SaturateOnIntegerOverflow	off
      LimitOutput	      off
      UpperSaturationLimit    "inf"
      LowerSaturationLimit    "-inf"
      ShowSaturationPort      off
      ShowStatePort	      off
      IgnoreLimit	      off
      StateMustResolveToSignalObject off
      RTWStateStorageClass    "Auto"
    }
    Block {
      BlockType		      DiscretePulseGenerator
      PulseType		      "Sample based"
      TimeSource	      "Use simulation time"
      Amplitude		      "1"
      Period		      "2"
      PulseWidth	      "1"
      PhaseDelay	      "0"
      SampleTime	      "1"
      VectorParams1D	      on
    }
    Block {
      BlockType		      Display
      Format		      "short"
      Decimation	      "10"
      Floating		      off
      SampleTime	      "-1"
    }
    Block {
      BlockType		      FromWorkspace
      VariableName	      "simulink_input"
      SampleTime	      "-1"
      Interpolate	      on
      ZeroCross		      off
      OutputAfterFinalValue   "Extrapolation"
    }
    Block {
      BlockType		      Gain
      Gain		      "1"
      Multiplication	      "Element-wise(K.*u)"
      ParamMin		      "[]"
      ParamMax		      "[]"
      ParamDataTypeStr	      "Inherit: Same as input"
      OutMin		      "[]"
      OutMax		      "[]"
      OutDataTypeStr	      "Inherit: Same as input"
      LockScale		      off
      RndMeth		      "Floor"
      SaturateOnIntegerOverflow	on
      SampleTime	      "-1"
    }
    Block {
      BlockType		      Inport
      Port		      "1"
      OutputFunctionCall      off
      OutMin		      "[]"
      OutMax		      "[]"
      OutDataTypeStr	      "Inherit: auto"
      LockScale		      off
      BusOutputAsStruct	      off
      PortDimensions	      "-1"
      VarSizeSig	      "Inherit"
      SampleTime	      "-1"
      SignalType	      "auto"
      SamplingMode	      "auto"
      LatchByDelayingOutsideSignal off
      LatchInputForFeedbackSignals off
      Interpolate	      on
    }
    Block {
      BlockType		      Math
      Operator		      "exp"
      OutputSignalType	      "auto"
      SampleTime	      "-1"
      OutMin		      "[]"
      OutMax		      "[]"
      OutDataTypeStr	      "Inherit: Same as first input"
      LockScale		      off
      RndMeth		      "Floor"
      SaturateOnIntegerOverflow	on
      IntermediateResultsDataTypeStr "Inherit: Inherit via internal rule"
      AlgorithmType	      "Newton-Raphson"
      Iterations	      "3"
    }
    Block {
      BlockType		      MultiPortSwitch
      DataPortOrder	      "One-based contiguous"
      Inputs		      "3"
      DataPortIndices	      "{1,2,3}"
      DataPortForDefault      "Last data port"
      DiagnosticForDefault    "Error"
      InputSameDT	      on
      OutMin		      "[]"
      OutMax		      "[]"
      OutDataTypeStr	      "Inherit: Inherit via internal rule"
      LockScale		      off
      RndMeth		      "Floor"
      SaturateOnIntegerOverflow	on
      SampleTime	      "-1"
      AllowDiffInputSizes     off
    }
    Block {
      BlockType		      Mux
      Inputs		      "4"
      DisplayOption	      "none"
      UseBusObject	      off
      BusObject		      "BusObject"
      NonVirtualBus	      off
    }
    Block {
      BlockType		      Outport
      Port		      "1"
      OutMin		      "[]"
      OutMax		      "[]"
      OutDataTypeStr	      "Inherit: auto"
      LockScale		      off
      BusOutputAsStruct	      off
      PortDimensions	      "-1"
      VarSizeSig	      "Inherit"
      SampleTime	      "-1"
      SignalType	      "auto"
      SamplingMode	      "auto"
      SourceOfInitialOutputValue "Dialog"
      OutputWhenDisabled      "held"
      InitialOutput	      "[]"
    }
    Block {
      BlockType		      Product
      Inputs		      "2"
      Multiplication	      "Element-wise(.*)"
      CollapseMode	      "All dimensions"
      CollapseDim	      "1"
      InputSameDT	      on
      OutMin		      "[]"
      OutMax		      "[]"
      OutDataTypeStr	      "Inherit: Same as first input"
      LockScale		      off
      RndMeth		      "Zero"
      SaturateOnIntegerOverflow	on
      SampleTime	      "-1"
    }
    Block {
      BlockType		      S-Function
      FunctionName	      "system"
      SFunctionModules	      "''"
      PortCounts	      "[]"
      SFunctionDeploymentMode off
    }
    Block {
      BlockType		      Saturate
      UpperLimitSource	      "Dialog"
      UpperLimit	      "0.5"
      LowerLimitSource	      "Dialog"
      LowerLimit	      "-0.5"
      LinearizeAsGain	      on
      ZeroCross		      on
      SampleTime	      "-1"
      OutMin		      "[]"
      OutMax		      "[]"
      OutDataTypeStr	      "Inherit: Same as input"
      LockScale		      off
      RndMeth		      "Floor"
    }
    Block {
      BlockType		      Scope
      ModelBased	      off
      TickLabels	      "OneTimeTick"
      ZoomMode		      "on"
      Grid		      "on"
      TimeRange		      "auto"
      YMin		      "-5"
      YMax		      "5"
      SaveToWorkspace	      off
      SaveName		      "ScopeData"
      LimitDataPoints	      on
      MaxDataPoints	      "5000"
      Decimation	      "1"
      SampleInput	      off
      SampleTime	      "-1"
    }
    Block {
      BlockType		      Signum
      ZeroCross		      on
      SampleTime	      "-1"
    }
    Block {
      BlockType		      SubSystem
      ShowPortLabels	      "FromPortIcon"
      Permissions	      "ReadWrite"
      PermitHierarchicalResolution "All"
      TreatAsAtomicUnit	      off
      CheckFcnCallInpInsideContextMsg off
      SystemSampleTime	      "-1"
      RTWFcnNameOpts	      "Auto"
      RTWFileNameOpts	      "Auto"
      RTWMemSecFuncInitTerm   "Inherit from model"
      RTWMemSecFuncExecute    "Inherit from model"
      RTWMemSecDataConstants  "Inherit from model"
      RTWMemSecDataInternal   "Inherit from model"
      RTWMemSecDataParameters "Inherit from model"
      SimViewingDevice	      off
      DataTypeOverride	      "UseLocalSettings"
      DataTypeOverrideAppliesTo	"AllNumericTypes"
      MinMaxOverflowLogging   "UseLocalSettings"
      Variant		      off
      GeneratePreprocessorConditionals off
    }
    Block {
      BlockType		      Sum
      IconShape		      "rectangular"
      Inputs		      "++"
      CollapseMode	      "All dimensions"
      CollapseDim	      "1"
      InputSameDT	      on
      AccumDataTypeStr	      "Inherit: Inherit via internal rule"
      OutMin		      "[]"
      OutMax		      "[]"
      OutDataTypeStr	      "Inherit: Same as first input"
      LockScale		      off
      RndMeth		      "Floor"
      SaturateOnIntegerOverflow	on
      SampleTime	      "-1"
    }
    Block {
      BlockType		      Switch
      Criteria		      "u2 >= Threshold"
      Threshold		      "0"
      InputSameDT	      on
      OutMin		      "[]"
      OutMax		      "[]"
      OutDataTypeStr	      "Inherit: Inherit via internal rule"
      LockScale		      off
      RndMeth		      "Floor"
      SaturateOnIntegerOverflow	on
      ZeroCross		      on
      SampleTime	      "-1"
      AllowDiffInputSizes     off
    }
    Block {
      BlockType		      Terminator
    }
    Block {
      BlockType		      Trigonometry
      Operator		      "sin"
      ApproximationMethod     "None"
      NumberOfIterations      "11"
      OutputSignalType	      "auto"
      SampleTime	      "-1"
    }
    Block {
      BlockType		      UnitDelay
      X0		      "0"
      InputProcessing	      "Inherited"
      SampleTime	      "1"
      StateMustResolveToSignalObject off
      RTWStateStorageClass    "Auto"
    }
  }
  System {
    Name		    "Crane3D_ServoControl_CompTorqueSwingObsv_RealTime_Modified_2014"
    Location		    [103, 139, 1556, 920]
    Open		    on
    ModelBrowserVisibility  off
    ModelBrowserWidth	    200
    ScreenColor		    "white"
    PaperOrientation	    "landscape"
    PaperPositionMode	    "auto"
    PaperType		    "usletter"
    PaperUnits		    "inches"
    TiledPaperMargins	    [0.500000, 0.500000, 0.500000, 0.500000]
    TiledPageScale	    1
    ShowPageBoundaries	    off
    ZoomFactor		    "100"
    ReportName		    "simulink-default.rpt"
    SIDHighWatermark	    "2354"
    Block {
      BlockType		      Sum
      Name		      "Add1"
      SID		      "854"
      Ports		      [2, 1]
      Position		      [560, 150, 570, 205]
      ShowName		      off
      Inputs		      "-+"
      InputSameDT	      off
      OutDataTypeStr	      "Inherit: Inherit via internal rule"
      SaturateOnIntegerOverflow	off
    }
    Block {
      BlockType		      Sum
      Name		      "Add2"
      SID		      "855"
      Ports		      [2, 1]
      Position		      [560, 65, 570, 120]
      ShowName		      off
      Inputs		      "+-"
      InputSameDT	      off
      OutDataTypeStr	      "Inherit: Inherit via internal rule"
      SaturateOnIntegerOverflow	off
    }
    Block {
      BlockType		      Scope
      Name		      "ControllerError"
      SID		      "1226"
      Ports		      [1]
      Position		      [595, 164, 625, 196]
      Floating		      off
      Location		      [6, 46, 1270, 769]
      Open		      off
      NumInputPorts	      "1"
      List {
	ListType		AxesTitles
	axes1			"%<SignalLabel>"
      }
      YMin		      "-0.003"
      YMax		      "0.003"
      SaveToWorkspace	      on
      SaveName		      "ControllerError"
      DataFormat	      "StructureWithTime"
      MaxDataPoints	      "5000000"
      SampleInput	      on
      SampleTime	      "Ts"
    }
    Block {
      BlockType		      SubSystem
      Name		      "Crane 3D"
      SID		      "10"
      Ports		      [3, 8]
      Position		      [990, 247, 1190, 423]
      BackgroundColor	      "yellow"
      MinAlgLoopOccurrences   off
      PropExecContextOutsideSubsystem off
      RTWSystemCode	      "Auto"
      FunctionWithSeparateData off
      Opaque		      off
      RequestExecContextInheritance off
      MaskHideContents	      off
      MaskPromptString	      "Base Address:|Sampling Period:"
      MaskStyleString	      "edit,edit"
      MaskVariables	      "BaseAddress=@1;T0=@2;"
      MaskTunableValueString  "on,on"
      MaskCallbackString      "|"
      MaskEnableString	      "on,on"
      MaskVisibilityString    "on,on"
      MaskToolTipString	      "on,on"
      MaskDisplay	      "image(imread('crane.jpeg'))\n"
      MaskIconFrame	      on
      MaskIconOpaque	      on
      MaskIconRotate	      "none"
      MaskPortRotate	      "default"
      MaskIconUnits	      "autoscale"
      MaskValueString	      "RTDAC4PCIBaseAddress|0.01"
      Port {
	PortNumber		1
	Name			"X Position"
	RTWStorageClass		"Auto"
	DataLoggingNameMode	"SignalName"
      }
      Port {
	PortNumber		2
	Name			"Y Position"
	RTWStorageClass		"Auto"
	DataLoggingNameMode	"SignalName"
      }
      Port {
	PortNumber		3
	Name			"Z Position"
	RTWStorageClass		"Auto"
	DataLoggingNameMode	"SignalName"
      }
      Port {
	PortNumber		4
	Name			"X Angle"
	RTWStorageClass		"Auto"
	DataLoggingNameMode	"SignalName"
      }
      Port {
	PortNumber		5
	Name			"Y Angle"
	RTWStorageClass		"Auto"
	DataLoggingNameMode	"SignalName"
      }
      Port {
	PortNumber		6
	Name			"X Switch"
	RTWStorageClass		"Auto"
	DataLoggingNameMode	"SignalName"
      }
      Port {
	PortNumber		7
	Name			"Y Switch"
	RTWStorageClass		"Auto"
	DataLoggingNameMode	"SignalName"
      }
      Port {
	PortNumber		8
	Name			"Z Switch"
	RTWStorageClass		"Auto"
	DataLoggingNameMode	"SignalName"
      }
      System {
	Name			"Crane 3D"
	Location		[43, 87, 952, 636]
	Open			off
	ModelBrowserVisibility	off
	ModelBrowserWidth	200
	ScreenColor		"white"
	PaperOrientation	"landscape"
	PaperPositionMode	"auto"
	PaperType		"usletter"
	PaperUnits		"inches"
	TiledPaperMargins	[0.500000, 0.500000, 0.500000, 0.500000]
	TiledPageScale		1
	ShowPageBoundaries	off
	ZoomFactor		"100"
	Block {
	  BlockType		  Inport
	  Name			  "X PWM"
	  SID			  "11"
	  Position		  [65, 418, 95, 432]
	  IconDisplay		  "Port number"
	}
	Block {
	  BlockType		  Inport
	  Name			  "Y PWM"
	  SID			  "12"
	  Position		  [65, 463, 95, 477]
	  Port			  "2"
	  IconDisplay		  "Port number"
	}
	Block {
	  BlockType		  Inport
	  Name			  "Z PWM"
	  SID			  "13"
	  Position		  [65, 508, 95, 522]
	  Port			  "3"
	  IconDisplay		  "Port number"
	}
	Block {
	  BlockType		  Demux
	  Name			  "Demux"
	  SID			  "14"
	  Ports			  [1, 3]
	  Position		  [735, 68, 740, 202]
	  BackgroundColor	  "black"
	  ShowName		  off
	  Outputs		  "3"
	}
	Block {
	  BlockType		  Demux
	  Name			  "Demux1"
	  SID			  "15"
	  Ports			  [1, 5]
	  Position		  [695, 238, 700, 432]
	  BackgroundColor	  "black"
	  ShowName		  off
	  Outputs		  "5"
	}
	Block {
	  BlockType		  S-Function
	  Name			  "Encoder"
	  SID			  "16"
	  Ports			  [0, 1]
	  Position		  [465, 318, 610, 352]
	  BackgroundColor	  "green"
	  FunctionName		  "Crane3D_Encoder"
	  Parameters		  "BaseAddress, T0"
	  EnableBusSupport	  off
	}
	Block {
	  BlockType		  Gain
	  Name			  "Encoder\n500PPR"
	  SID			  "17"
	  Position		  [635, 322, 665, 348]
	}
	Block {
	  BlockType		  S-Function
	  Name			  "LimitFlag"
	  SID			  "18"
	  Ports			  [1, 1]
	  Position		  [150, 148, 295, 182]
	  BackgroundColor	  "cyan"
	  FunctionName		  "Crane3D_LimitFlag"
	  Parameters		  "BaseAddress, T0"
	  EnableBusSupport	  off
	}
	Block {
	  BlockType		  Gain
	  Name			  "LimitFlagGain"
	  SID			  "19"
	  Position		  [335, 150, 365, 180]
	}
	Block {
	  BlockType		  Constant
	  Name			  "LimitFlagSource"
	  SID			  "20"
	  Position		  [55, 155, 120, 175]
	  Value			  "[1 1 1]"
	}
	Block {
	  BlockType		  Constant
	  Name			  "LimitSource"
	  SID			  "21"
	  Position		  [55, 105, 120, 125]
	  Value			  "Crane3D_RangeBit"
	}
	Block {
	  BlockType		  S-Function
	  Name			  "LimitSwitch"
	  SID			  "22"
	  Ports			  [0, 1]
	  Position		  [495, 118, 640, 152]
	  BackgroundColor	  "green"
	  FunctionName		  "Crane3D_Switch"
	  Parameters		  "BaseAddress, T0"
	  EnableBusSupport	  off
	}
	Block {
	  BlockType		  Gain
	  Name			  "LimitSwitchGain"
	  SID			  "23"
	  Position		  [675, 120, 705, 150]
	}
	Block {
	  BlockType		  Mux
	  Name			  "Mux"
	  SID			  "24"
	  Ports			  [3, 1]
	  Position		  [125, 404, 130, 536]
	  BackgroundColor	  "black"
	  ShowName		  off
	  Inputs		  "3"
	}
	Block {
	  BlockType		  S-Function
	  Name			  "PWM"
	  SID			  "25"
	  Ports			  [1, 1]
	  Position		  [225, 453, 370, 487]
	  BackgroundColor	  "red"
	  FunctionName		  "Crane3D_PWM"
	  Parameters		  "BaseAddress, T0"
	  EnableBusSupport	  off
	}
	Block {
	  BlockType		  Gain
	  Name			  "PWMGain"
	  SID			  "26"
	  Position		  [410, 455, 440, 485]
	}
	Block {
	  BlockType		  S-Function
	  Name			  "PWMPrescaler"
	  SID			  "27"
	  Ports			  [1, 1]
	  Position		  [150, 198, 295, 232]
	  BackgroundColor	  "cyan"
	  FunctionName		  "Crane3D_PWMPrescaler"
	  Parameters		  "BaseAddress, T0"
	  EnableBusSupport	  off
	}
	Block {
	  BlockType		  Gain
	  Name			  "PWMPrescalerGain"
	  SID			  "28"
	  Position		  [335, 200, 365, 230]
	}
	Block {
	  BlockType		  Constant
	  Name			  "PWMPrescalerSource"
	  SID			  "29"
	  Position		  [55, 205, 120, 225]
	  Value			  "60"
	}
	Block {
	  BlockType		  S-Function
	  Name			  "ResetEncoder"
	  SID			  "30"
	  Ports			  [1, 1]
	  Position		  [150, 48, 295, 82]
	  BackgroundColor	  "cyan"
	  FunctionName		  "Crane3D_ResetEncoder"
	  Parameters		  "BaseAddress, T0"
	  EnableBusSupport	  off
	}
	Block {
	  BlockType		  Gain
	  Name			  "ResetEncoderGain"
	  SID			  "31"
	  Position		  [335, 50, 365, 80]
	}
	Block {
	  BlockType		  Constant
	  Name			  "ResetSource"
	  SID			  "32"
	  Position		  [55, 55, 120, 75]
	  Value			  "[0 0 0 0 0]"
	}
	Block {
	  BlockType		  S-Function
	  Name			  "ResetSwitchFlag "
	  SID			  "33"
	  Ports			  [1, 1]
	  Position		  [150, 298, 295, 332]
	  BackgroundColor	  "cyan"
	  FunctionName		  "Crane3D_ResetSwitchFlag"
	  Parameters		  "BaseAddress, T0"
	  EnableBusSupport	  off
	}
	Block {
	  BlockType		  Gain
	  Name			  "ResetSwitchFlagGain"
	  SID			  "34"
	  Position		  [335, 300, 365, 330]
	}
	Block {
	  BlockType		  Constant
	  Name			  "ResetSwitchFlagSource"
	  SID			  "35"
	  Position		  [55, 305, 120, 325]
	  Value			  "[ 0 0 0 ]"
	}
	Block {
	  BlockType		  Saturate
	  Name			  "Saturation"
	  SID			  "36"
	  Ports			  [1, 1]
	  Position		  [165, 455, 195, 485]
	  InputPortMap		  "u0"
	  UpperLimit		  "1"
	  LowerLimit		  "-1"
	}
	Block {
	  BlockType		  S-Function
	  Name			  "SetLimit"
	  SID			  "37"
	  Ports			  [1, 1]
	  Position		  [150, 98, 295, 132]
	  BackgroundColor	  "cyan"
	  FunctionName		  "Crane3D_SetLimit"
	  Parameters		  "BaseAddress, T0"
	  EnableBusSupport	  off
	}
	Block {
	  BlockType		  Gain
	  Name			  "SetLimitGain"
	  SID			  "38"
	  Position		  [335, 100, 365, 130]
	}
	Block {
	  BlockType		  Terminator
	  Name			  "Terminator10"
	  SID			  "39"
	  Position		  [395, 305, 415, 325]
	  ShowName		  off
	}
	Block {
	  BlockType		  Terminator
	  Name			  "Terminator3"
	  SID			  "40"
	  Position		  [395, 55, 415, 75]
	  ShowName		  off
	}
	Block {
	  BlockType		  Terminator
	  Name			  "Terminator4"
	  SID			  "41"
	  Position		  [395, 105, 415, 125]
	  ShowName		  off
	}
	Block {
	  BlockType		  Terminator
	  Name			  "Terminator5"
	  SID			  "42"
	  Position		  [395, 155, 415, 175]
	  ShowName		  off
	}
	Block {
	  BlockType		  Terminator
	  Name			  "Terminator7"
	  SID			  "43"
	  Position		  [395, 205, 415, 225]
	  ShowName		  off
	}
	Block {
	  BlockType		  Terminator
	  Name			  "Terminator8"
	  SID			  "44"
	  Position		  [465, 460, 485, 480]
	  ShowName		  off
	}
	Block {
	  BlockType		  Terminator
	  Name			  "Terminator9"
	  SID			  "45"
	  Position		  [395, 255, 415, 275]
	  ShowName		  off
	}
	Block {
	  BlockType		  S-Function
	  Name			  "ThermFlag "
	  SID			  "46"
	  Ports			  [1, 1]
	  Position		  [150, 248, 295, 282]
	  BackgroundColor	  "cyan"
	  FunctionName		  "Crane3D_ThermFlag"
	  Parameters		  "BaseAddress, T0"
	  EnableBusSupport	  off
	}
	Block {
	  BlockType		  Gain
	  Name			  "ThermFlagGain"
	  SID			  "47"
	  Position		  [335, 250, 365, 280]
	}
	Block {
	  BlockType		  Constant
	  Name			  "ThermFlagSource"
	  SID			  "48"
	  Position		  [55, 255, 120, 275]
	  Value			  "[1 1 1]"
	}
	Block {
	  BlockType		  Gain
	  Name			  "X Angle Scale"
	  SID			  "49"
	  Position		  [740, 363, 800, 387]
	  Gain			  "Crane3D_ScaleCoeff( 4 )"
	  SaturateOnIntegerOverflow off
	}
	Block {
	  BlockType		  Gain
	  Name			  "X Scale"
	  SID			  "50"
	  Position		  [740, 242, 795, 268]
	  Gain			  "Crane3D_ScaleCoeff( 1 )"
	  SaturateOnIntegerOverflow off
	}
	Block {
	  BlockType		  Gain
	  Name			  "Y Angle Scale"
	  SID			  "51"
	  Position		  [740, 403, 800, 427]
	  Gain			  "Crane3D_ScaleCoeff( 5 )"
	  SaturateOnIntegerOverflow off
	}
	Block {
	  BlockType		  Gain
	  Name			  "Y Scale"
	  SID			  "52"
	  Position		  [740, 281, 800, 309]
	  Gain			  "Crane3D_ScaleCoeff( 2 )"
	  SaturateOnIntegerOverflow off
	}
	Block {
	  BlockType		  Gain
	  Name			  "Z Scale"
	  SID			  "53"
	  Position		  [740, 323, 800, 347]
	  Gain			  "Crane3D_ScaleCoeff( 3 )"
	  SaturateOnIntegerOverflow off
	}
	Block {
	  BlockType		  Outport
	  Name			  "X Position"
	  SID			  "54"
	  Position		  [830, 248, 860, 262]
	  IconDisplay		  "Port number"
	  InitialOutput		  "0"
	}
	Block {
	  BlockType		  Outport
	  Name			  "Y Position"
	  SID			  "55"
	  Position		  [830, 288, 860, 302]
	  Port			  "2"
	  IconDisplay		  "Port number"
	  InitialOutput		  "0"
	}
	Block {
	  BlockType		  Outport
	  Name			  "Z Position"
	  SID			  "56"
	  Position		  [830, 328, 860, 342]
	  Port			  "3"
	  IconDisplay		  "Port number"
	  InitialOutput		  "0"
	}
	Block {
	  BlockType		  Outport
	  Name			  "X Angle"
	  SID			  "57"
	  Position		  [830, 368, 860, 382]
	  Port			  "4"
	  IconDisplay		  "Port number"
	  InitialOutput		  "0"
	}
	Block {
	  BlockType		  Outport
	  Name			  "Y Angle"
	  SID			  "58"
	  Position		  [830, 408, 860, 422]
	  Port			  "5"
	  IconDisplay		  "Port number"
	  InitialOutput		  "0"
	}
	Block {
	  BlockType		  Outport
	  Name			  "X Switch"
	  SID			  "59"
	  Position		  [770, 83, 800, 97]
	  Port			  "6"
	  IconDisplay		  "Port number"
	  InitialOutput		  "0"
	}
	Block {
	  BlockType		  Outport
	  Name			  "Y Switch"
	  SID			  "60"
	  Position		  [770, 128, 800, 142]
	  Port			  "7"
	  IconDisplay		  "Port number"
	  InitialOutput		  "0"
	}
	Block {
	  BlockType		  Outport
	  Name			  "Z Switch"
	  SID			  "61"
	  Position		  [770, 173, 800, 187]
	  Port			  "8"
	  IconDisplay		  "Port number"
	  InitialOutput		  "0"
	}
	Line {
	  SrcBlock		  "Encoder\n500PPR"
	  SrcPort		  1
	  DstBlock		  "Demux1"
	  DstPort		  1
	}
	Line {
	  SrcBlock		  "Encoder"
	  SrcPort		  1
	  DstBlock		  "Encoder\n500PPR"
	  DstPort		  1
	}
	Line {
	  SrcBlock		  "Saturation"
	  SrcPort		  1
	  DstBlock		  "PWM"
	  DstPort		  1
	}
	Line {
	  SrcBlock		  "Mux"
	  SrcPort		  1
	  DstBlock		  "Saturation"
	  DstPort		  1
	}
	Line {
	  SrcBlock		  "PWM"
	  SrcPort		  1
	  DstBlock		  "PWMGain"
	  DstPort		  1
	}
	Line {
	  SrcBlock		  "PWMGain"
	  SrcPort		  1
	  DstBlock		  "Terminator8"
	  DstPort		  1
	}
	Line {
	  SrcBlock		  "ResetEncoder"
	  SrcPort		  1
	  DstBlock		  "ResetEncoderGain"
	  DstPort		  1
	}
	Line {
	  SrcBlock		  "SetLimit"
	  SrcPort		  1
	  DstBlock		  "SetLimitGain"
	  DstPort		  1
	}
	Line {
	  SrcBlock		  "LimitFlag"
	  SrcPort		  1
	  DstBlock		  "LimitFlagGain"
	  DstPort		  1
	}
	Line {
	  SrcBlock		  "PWMPrescaler"
	  SrcPort		  1
	  DstBlock		  "PWMPrescalerGain"
	  DstPort		  1
	}
	Line {
	  SrcBlock		  "ThermFlag "
	  SrcPort		  1
	  DstBlock		  "ThermFlagGain"
	  DstPort		  1
	}
	Line {
	  SrcBlock		  "ResetSwitchFlag "
	  SrcPort		  1
	  DstBlock		  "ResetSwitchFlagGain"
	  DstPort		  1
	}
	Line {
	  SrcBlock		  "ResetSource"
	  SrcPort		  1
	  DstBlock		  "ResetEncoder"
	  DstPort		  1
	}
	Line {
	  SrcBlock		  "LimitSource"
	  SrcPort		  1
	  DstBlock		  "SetLimit"
	  DstPort		  1
	}
	Line {
	  SrcBlock		  "LimitFlagSource"
	  SrcPort		  1
	  DstBlock		  "LimitFlag"
	  DstPort		  1
	}
	Line {
	  SrcBlock		  "PWMPrescalerSource"
	  SrcPort		  1
	  DstBlock		  "PWMPrescaler"
	  DstPort		  1
	}
	Line {
	  SrcBlock		  "ThermFlagSource"
	  SrcPort		  1
	  DstBlock		  "ThermFlag "
	  DstPort		  1
	}
	Line {
	  SrcBlock		  "ResetSwitchFlagSource"
	  SrcPort		  1
	  DstBlock		  "ResetSwitchFlag "
	  DstPort		  1
	}
	Line {
	  SrcBlock		  "ResetEncoderGain"
	  SrcPort		  1
	  DstBlock		  "Terminator3"
	  DstPort		  1
	}
	Line {
	  SrcBlock		  "SetLimitGain"
	  SrcPort		  1
	  DstBlock		  "Terminator4"
	  DstPort		  1
	}
	Line {
	  SrcBlock		  "LimitFlagGain"
	  SrcPort		  1
	  DstBlock		  "Terminator5"
	  DstPort		  1
	}
	Line {
	  SrcBlock		  "PWMPrescalerGain"
	  SrcPort		  1
	  DstBlock		  "Terminator7"
	  DstPort		  1
	}
	Line {
	  SrcBlock		  "ThermFlagGain"
	  SrcPort		  1
	  DstBlock		  "Terminator9"
	  DstPort		  1
	}
	Line {
	  SrcBlock		  "ResetSwitchFlagGain"
	  SrcPort		  1
	  DstBlock		  "Terminator10"
	  DstPort		  1
	}
	Line {
	  SrcBlock		  "Z PWM"
	  SrcPort		  1
	  DstBlock		  "Mux"
	  DstPort		  3
	}
	Line {
	  SrcBlock		  "Y PWM"
	  SrcPort		  1
	  DstBlock		  "Mux"
	  DstPort		  2
	}
	Line {
	  SrcBlock		  "X PWM"
	  SrcPort		  1
	  DstBlock		  "Mux"
	  DstPort		  1
	}
	Line {
	  SrcBlock		  "LimitSwitch"
	  SrcPort		  1
	  DstBlock		  "LimitSwitchGain"
	  DstPort		  1
	}
	Line {
	  SrcBlock		  "LimitSwitchGain"
	  SrcPort		  1
	  DstBlock		  "Demux"
	  DstPort		  1
	}
	Line {
	  SrcBlock		  "Demux"
	  SrcPort		  1
	  DstBlock		  "X Switch"
	  DstPort		  1
	}
	Line {
	  SrcBlock		  "Demux"
	  SrcPort		  2
	  DstBlock		  "Y Switch"
	  DstPort		  1
	}
	Line {
	  SrcBlock		  "Demux"
	  SrcPort		  3
	  DstBlock		  "Z Switch"
	  DstPort		  1
	}
	Line {
	  SrcBlock		  "Z Scale"
	  SrcPort		  1
	  DstBlock		  "Z Position"
	  DstPort		  1
	}
	Line {
	  SrcBlock		  "X Scale"
	  SrcPort		  1
	  DstBlock		  "X Position"
	  DstPort		  1
	}
	Line {
	  SrcBlock		  "Y Scale"
	  SrcPort		  1
	  DstBlock		  "Y Position"
	  DstPort		  1
	}
	Line {
	  SrcBlock		  "Y Angle Scale"
	  SrcPort		  1
	  DstBlock		  "Y Angle"
	  DstPort		  1
	}
	Line {
	  SrcBlock		  "X Angle Scale"
	  SrcPort		  1
	  DstBlock		  "X Angle"
	  DstPort		  1
	}
	Line {
	  SrcBlock		  "Demux1"
	  SrcPort		  5
	  DstBlock		  "Y Angle Scale"
	  DstPort		  1
	}
	Line {
	  SrcBlock		  "Demux1"
	  SrcPort		  4
	  DstBlock		  "X Angle Scale"
	  DstPort		  1
	}
	Line {
	  SrcBlock		  "Demux1"
	  SrcPort		  3
	  DstBlock		  "Z Scale"
	  DstPort		  1
	}
	Line {
	  SrcBlock		  "Demux1"
	  SrcPort		  2
	  DstBlock		  "Y Scale"
	  DstPort		  1
	}
	Line {
	  SrcBlock		  "Demux1"
	  SrcPort		  1
	  DstBlock		  "X Scale"
	  DstPort		  1
	}
	Annotation {
	  Name			  "Parameters"
	  Position		  [221, 25]
	  FontName		  "Arial"
	  FontSize		  22
	  FontWeight		  "bold"
	}
	Annotation {
	  Name			  "Control"
	  Position		  [301, 410]
	  FontName		  "Arial"
	  FontSize		  22
	  FontWeight		  "bold"
	}
	Annotation {
	  Name			  "Measurements"
	  Position		  [656, 35]
	  FontName		  "Arial"
	  FontSize		  22
	  FontWeight		  "bold"
	}
      }
    }
    Block {
      BlockType		      Demux
      Name		      "Demux"
      SID		      "186"
      Ports		      [1, 3]
      Position		      [740, 294, 745, 376]
      ShowName		      off
      Outputs		      "3"
      DisplayOption	      "bar"
    }
    Block {
      BlockType		      Scope
      Name		      "EstiThe"
      SID		      "1221"
      Ports		      [1]
      Position		      [220, 524, 250, 556]
      Floating		      off
      Location		      [40, 114, 1512, 399]
      Open		      on
      NumInputPorts	      "1"
      List {
	ListType		AxesTitles
	axes1			"%<SignalLabel>"
      }
      YMin		      "-0.03"
      YMax		      "0.035"
      SaveToWorkspace	      on
      SaveName		      "EstiThe"
      DataFormat	      "StructureWithTime"
      MaxDataPoints	      "5000000"
      SampleInput	      on
      SampleTime	      "Ts"
    }
    Block {
      BlockType		      Scope
      Name		      "EstiThedot"
      SID		      "1220"
      Ports		      [1]
      Position		      [220, 464, 250, 496]
      Floating		      off
      Location		      [68, 87, 1359, 365]
      Open		      off
      NumInputPorts	      "1"
      ZoomMode		      "xonly"
      List {
	ListType		AxesTitles
	axes1			"%<SignalLabel>"
      }
      SaveToWorkspace	      on
      SaveName		      "EstiThedot"
      DataFormat	      "StructureWithTime"
      MaxDataPoints	      "5000000"
      SampleInput	      on
      SampleTime	      "Ts"
    }
    Block {
      BlockType		      Scope
      Name		      "EstimatedStates"
      SID		      "2091"
      Ports		      [1]
      Position		      [435, 454, 465, 486]
      Floating		      off
      Location		      [689, 298, 1275, 794]
      Open		      off
      NumInputPorts	      "1"
      List {
	ListType		AxesTitles
	axes1			"%<SignalLabel>"
      }
      TimeRange		      "25"
      YMin		      "-0.1"
      YMax		      "0.25"
      SaveToWorkspace	      on
      SaveName		      "EstimatedStates"
      DataFormat	      "StructureWithTime"
      MaxDataPoints	      "5000000"
      SampleInput	      on
      SampleTime	      "0.01"
    }
    Block {
      BlockType		      Gain
      Name		      "Gain1"
      SID		      "1976"
      Position		      [370, 168, 445, 212]
      NamePlacement	      "alternate"
      ShowName		      off
      Gain		      "q_filter"
      Multiplication	      "Matrix(K*u)"
      ParamDataTypeStr	      "Inherit: Inherit via internal rule"
      OutDataTypeStr	      "Inherit: Inherit via internal rule"
      SaturateOnIntegerOverflow	off
    }
    Block {
      BlockType		      Gain
      Name		      "Gain2"
      SID		      "2039"
      Position		      [520, 314, 590, 356]
      NamePlacement	      "alternate"
      ShowName		      off
      Gain		      "Kk"
      Multiplication	      "Matrix(K*u)"
      ParamDataTypeStr	      "Inherit: Inherit via internal rule"
      OutDataTypeStr	      "Inherit: Inherit via internal rule"
      SaturateOnIntegerOverflow	off
    }
    Block {
      BlockType		      Gain
      Name		      "Gain7"
      SID		      "1977"
      Position		      [370, 123, 445, 167]
      NamePlacement	      "alternate"
      ShowName		      off
      Gain		      "q_filter"
      Multiplication	      "Matrix(K*u)"
      ParamDataTypeStr	      "Inherit: Inherit via internal rule"
      OutDataTypeStr	      "Inherit: Inherit via internal rule"
      SaturateOnIntegerOverflow	off
      Port {
	PortNumber		1
	Name			"qr-orig"
	RTWStorageClass		"Auto"
	DataLoggingNameMode	"SignalName"
      }
    }
    Block {
      BlockType		      Gain
      Name		      "GainVal"
      SID		      "184"
      Position		      [770, 378, 820, 412]
      Gain		      "1/24"
    }
    Block {
      BlockType		      Gain
      Name		      "GainVax"
      SID		      "65"
      Position		      [765, 258, 815, 292]
      Gain		      "1/24"
    }
    Block {
      BlockType		      Gain
      Name		      "GainVax1"
      SID		      "1404"
      Position		      [770, 318, 820, 352]
      Gain		      "1/24"
    }
    Block {
      BlockType		      Gain
      Name		      "GainX"
      SID		      "64"
      Position		      [895, 260, 925, 290]
    }
    Block {
      BlockType		      Gain
      Name		      "GainY"
      SID		      "66"
      Position		      [895, 320, 925, 350]
    }
    Block {
      BlockType		      Gain
      Name		      "GainZ"
      SID		      "67"
      Position		      [895, 380, 925, 410]
    }
    Block {
      BlockType		      Scope
      Name		      "GenFFDist"
      SID		      "1227"
      Ports		      [1]
      Position		      [655, 439, 685, 471]
      Floating		      off
      Location		      [6, 46, 1270, 769]
      Open		      off
      NumInputPorts	      "1"
      List {
	ListType		AxesTitles
	axes1			"%<SignalLabel>"
      }
      YMin		      "-0.004"
      YMax		      "0.004"
      SaveToWorkspace	      on
      SaveName		      "GenFFDist"
      DataFormat	      "StructureWithTime"
      MaxDataPoints	      "5000000"
      SampleInput	      on
      SampleTime	      "Ts"
    }
    Block {
      BlockType		      SubSystem
      Name		      "Linear High Gain\nObserver"
      SID		      "1405"
      Ports		      [1, 2]
      Position		      [65, 435, 145, 495]
      MinAlgLoopOccurrences   off
      PropExecContextOutsideSubsystem off
      RTWSystemCode	      "Auto"
      FunctionWithSeparateData off
      Opaque		      off
      RequestExecContextInheritance off
      MaskHideContents	      off
      System {
	Name			"Linear High Gain\nObserver"
	Location		[640, 377, 1163, 741]
	Open			off
	ModelBrowserVisibility	off
	ModelBrowserWidth	200
	ScreenColor		"white"
	PaperOrientation	"landscape"
	PaperPositionMode	"auto"
	PaperType		"A4"
	PaperUnits		"centimeters"
	TiledPaperMargins	[1.270000, 1.270000, 1.270000, 1.270000]
	TiledPageScale		1
	ShowPageBoundaries	off
	ZoomFactor		"100"
	Block {
	  BlockType		  Inport
	  Name			  "theta"
	  SID			  "1406"
	  Position		  [315, 38, 345, 52]
	  BlockMirror		  on
	  NamePlacement		  "alternate"
	  IconDisplay		  "Port number"
	}
	Block {
	  BlockType		  Sum
	  Name			  "Add5"
	  SID			  "1407"
	  Ports			  [2, 1]
	  Position		  [45, 60, 55, 115]
	  ShowName		  off
	  InputSameDT		  off
	  OutDataTypeStr	  "Inherit: Inherit via internal rule"
	  SaturateOnIntegerOverflow off
	}
	Block {
	  BlockType		  Demux
	  Name			  "Demux3"
	  SID			  "1408"
	  Ports			  [1, 4]
	  Position		  [210, 110, 215, 205]
	  ShowName		  off
	  DisplayOption		  "bar"
	}
	Block {
	  BlockType		  Gain
	  Name			  "Gain1"
	  SID			  "1409"
	  Position		  [205, 74, 255, 106]
	  ShowName		  off
	  Gain			  "Ct"
	  Multiplication	  "Matrix(K*u)"
	  ParamDataTypeStr	  "Inherit: Inherit via internal rule"
	  OutDataTypeStr	  "Inherit: Inherit via internal rule"
	  SaturateOnIntegerOverflow off
	}
	Block {
	  BlockType		  Gain
	  Name			  "Gain2"
	  SID			  "1410"
	  Position		  [95, 29, 145, 61]
	  BlockMirror		  on
	  ShowName		  off
	  Gain			  "Hd"
	  Multiplication	  "Matrix(K*u)"
	  ParamDataTypeStr	  "Inherit: Inherit via internal rule"
	  OutDataTypeStr	  "Inherit: Inherit via internal rule"
	  SaturateOnIntegerOverflow off
	}
	Block {
	  BlockType		  Gain
	  Name			  "Gain3"
	  SID			  "1411"
	  Position		  [90, 139, 140, 171]
	  BlockMirror		  on
	  ShowName		  off
	  Gain			  "At"
	  Multiplication	  "Matrix(K*u)"
	  ParamDataTypeStr	  "Inherit: Inherit via internal rule"
	  OutDataTypeStr	  "Inherit: Inherit via internal rule"
	  SaturateOnIntegerOverflow off
	}
	Block {
	  BlockType		  Mux
	  Name			  "Mux1"
	  SID			  "1412"
	  Ports			  [2, 1]
	  Position		  [250, 163, 255, 207]
	  ShowName		  off
	  Inputs		  "2"
	  DisplayOption		  "bar"
	}
	Block {
	  BlockType		  Mux
	  Name			  "Mux2"
	  SID			  "1413"
	  Ports			  [2, 1]
	  Position		  [250, 113, 255, 157]
	  ShowName		  off
	  Inputs		  "2"
	  DisplayOption		  "bar"
	}
	Block {
	  BlockType		  Sum
	  Name			  "Sum"
	  SID			  "1414"
	  Ports			  [2, 1]
	  Position		  [250, 35, 270, 55]
	  BlockMirror		  on
	  NamePlacement		  "alternate"
	  ShowName		  off
	  IconShape		  "round"
	  Inputs		  "|+-"
	  InputSameDT		  off
	  OutDataTypeStr	  "Inherit: Inherit via internal rule"
	  SaturateOnIntegerOverflow off
	}
	Block {
	  BlockType		  UnitDelay
	  Name			  "Unit Delay"
	  SID			  "1415"
	  Position		  [115, 73, 150, 107]
	  X0			  "[0;0;0;0]"
	  SampleTime		  "Ts"
	}
	Block {
	  BlockType		  Outport
	  Name			  "thehta^"
	  SID			  "1416"
	  Position		  [330, 123, 360, 137]
	  IconDisplay		  "Port number"
	}
	Block {
	  BlockType		  Outport
	  Name			  "theta*^"
	  SID			  "1417"
	  Position		  [330, 168, 360, 182]
	  Port			  "2"
	  IconDisplay		  "Port number"
	}
	Line {
	  SrcBlock		  "Mux1"
	  SrcPort		  1
	  Points		  [25, 0; 0, -10]
	  DstBlock		  "theta*^"
	  DstPort		  1
	}
	Line {
	  SrcBlock		  "Demux3"
	  SrcPort		  4
	  DstBlock		  "Mux1"
	  DstPort		  2
	}
	Line {
	  SrcBlock		  "Demux3"
	  SrcPort		  2
	  Points		  [10, 0; 0, 30]
	  DstBlock		  "Mux1"
	  DstPort		  1
	}
	Line {
	  SrcBlock		  "Mux2"
	  SrcPort		  1
	  Points		  [25, 0; 0, -5]
	  DstBlock		  "thehta^"
	  DstPort		  1
	}
	Line {
	  SrcBlock		  "Demux3"
	  SrcPort		  3
	  Points		  [15, 0]
	  DstBlock		  "Mux2"
	  DstPort		  2
	}
	Line {
	  SrcBlock		  "Demux3"
	  SrcPort		  1
	  Points		  [5, 0; 0, 5]
	  DstBlock		  "Mux2"
	  DstPort		  1
	}
	Line {
	  SrcBlock		  "Unit Delay"
	  SrcPort		  1
	  Points		  [20, 0]
	  Branch {
	    DstBlock		    "Gain1"
	    DstPort		    1
	  }
	  Branch {
	    Points		    [0, 65]
	    Branch {
	      DstBlock		      "Demux3"
	      DstPort		      1
	    }
	    Branch {
	      DstBlock		      "Gain3"
	      DstPort		      1
	    }
	  }
	}
	Line {
	  SrcBlock		  "Add5"
	  SrcPort		  1
	  DstBlock		  "Unit Delay"
	  DstPort		  1
	}
	Line {
	  SrcBlock		  "theta"
	  SrcPort		  1
	  DstBlock		  "Sum"
	  DstPort		  1
	}
	Line {
	  SrcBlock		  "Sum"
	  SrcPort		  1
	  DstBlock		  "Gain2"
	  DstPort		  1
	}
	Line {
	  SrcBlock		  "Gain1"
	  SrcPort		  1
	  DstBlock		  "Sum"
	  DstPort		  2
	}
	Line {
	  SrcBlock		  "Gain2"
	  SrcPort		  1
	  Points		  [-60, 0]
	  DstBlock		  "Add5"
	  DstPort		  1
	}
	Line {
	  SrcBlock		  "Gain3"
	  SrcPort		  1
	  Points		  [-55, 0]
	  DstBlock		  "Add5"
	  DstPort		  2
	}
      }
    }
    Block {
      BlockType		      Scope
      Name		      "ModifiedRef"
      SID		      "1228"
      Ports		      [1]
      Position		      [245, 174, 275, 206]
      BlockMirror	      on
      Floating		      off
      Location		      [6, 46, 1270, 769]
      Open		      off
      NumInputPorts	      "1"
      List {
	ListType		AxesTitles
	axes1			"%<SignalLabel>"
      }
      SaveToWorkspace	      on
      SaveName		      "ModifiedRef"
      DataFormat	      "StructureWithTime"
      MaxDataPoints	      "5000000"
      SampleInput	      on
      SampleTime	      "Ts"
    }
    Block {
      BlockType		      Scope
      Name		      "Modified_qddRef"
      SID		      "2350"
      Ports		      [1]
      Position		      [370, 524, 400, 556]
      Floating		      off
      Location		      [6, 46, 1270, 769]
      Open		      off
      NumInputPorts	      "1"
      List {
	ListType		AxesTitles
	axes1			"%<SignalLabel>"
      }
      YMin		      "-0.05"
      YMax		      "0.025"
      SaveToWorkspace	      on
      SaveName		      "Modified_qddRef"
      DataFormat	      "StructureWithTime"
      MaxDataPoints	      "5000000"
      SampleInput	      on
      SampleTime	      "Ts"
    }
    Block {
      BlockType		      Mux
      Name		      "Mux"
      SID		      "69"
      Ports		      [8, 1]
      Position		      [1325, 39, 1335, 166]
      ShowName		      off
      Inputs		      "8"
      DisplayOption	      "bar"
    }
    Block {
      BlockType		      Mux
      Name		      "Mux1"
      SID		      "1664"
      Ports		      [2, 1]
      Position		      [1210, 571, 1215, 609]
      BlockMirror	      on
      NamePlacement	      "alternate"
      ShowName		      off
      Inputs		      "2"
      DisplayOption	      "bar"
    }
    Block {
      BlockType		      Mux
      Name		      "Mux2"
      SID		      "1270"
      Ports		      [3, 1]
      Position		      [765, 103, 770, 167]
      BlockMirror	      on
      NamePlacement	      "alternate"
      ShowName		      off
      Inputs		      "3"
      DisplayOption	      "bar"
      Port {
	PortNumber		1
	Name			"q"
	PropagatedSignals	"X Position, Y Position, Z Position"
	RTWStorageClass		"Auto"
	DataLoggingNameMode	"SignalName"
      }
    }
    Block {
      BlockType		      Mux
      Name		      "Mux3"
      SID		      "1300"
      Ports		      [2, 1]
      Position		      [440, 67, 445, 118]
      BlockMirror	      on
      NamePlacement	      "alternate"
      ShowName		      off
      Inputs		      "2"
      DisplayOption	      "bar"
    }
    Block {
      BlockType		      SubSystem
      Name		      "Observer and\nComputed Torque Generator"
      SID		      "2040"
      Ports		      [3, 1]
      Position		      [510, 377, 615, 473]
      BlockMirror	      on
      MinAlgLoopOccurrences   off
      PropExecContextOutsideSubsystem off
      RTWSystemCode	      "Auto"
      FunctionWithSeparateData off
      Opaque		      off
      RequestExecContextInheritance off
      MaskHideContents	      off
      Port {
	PortNumber		1
	Name			"x^(k)"
	PropagatedSignals	"x^(k|k-1)"
	RTWStorageClass		"Auto"
	DataLoggingNameMode	"SignalName"
      }
      System {
	Name			"Observer and\nComputed Torque Generator"
	Location		[294, 198, 1159, 808]
	Open			off
	ModelBrowserVisibility	off
	ModelBrowserWidth	200
	ScreenColor		"white"
	PaperOrientation	"landscape"
	PaperPositionMode	"auto"
	PaperType		"A4"
	PaperUnits		"centimeters"
	TiledPaperMargins	[1.270000, 1.270000, 1.270000, 1.270000]
	TiledPageScale		1
	ShowPageBoundaries	off
	ZoomFactor		"100"
	Block {
	  BlockType		  Inport
	  Name			  "u(k)"
	  SID			  "2041"
	  Position		  [20, 343, 50, 357]
	  IconDisplay		  "Port number"
	}
	Block {
	  BlockType		  Inport
	  Name			  "y(k)"
	  SID			  "2042"
	  Position		  [813, 185, 827, 215]
	  BlockRotation		  270
	  BlockMirror		  on
	  Port			  "2"
	  IconDisplay		  "Port number"
	}
	Block {
	  BlockType		  Inport
	  Name			  "fd^(k)"
	  SID			  "2043"
	  Position		  [325, 128, 355, 142]
	  Port			  "3"
	  IconDisplay		  "Port number"
	}
	Block {
	  BlockType		  Sum
	  Name			  "Add"
	  SID			  "2044"
	  Ports			  [4, 1]
	  Position		  [480, 302, 505, 378]
	  Inputs		  "4"
	  InputSameDT		  off
	  OutDataTypeStr	  "Inherit: Inherit via internal rule"
	  SaturateOnIntegerOverflow off
	  Port {
	    PortNumber		    1
	    Name		    "x^(k+1|k)"
	    RTWStorageClass	    "Auto"
	    DataLoggingNameMode	    "SignalName"
	  }
	}
	Block {
	  BlockType		  Demux
	  Name			  "Demux"
	  SID			  "2045"
	  Ports			  [1, 3]
	  Position		  [70, 294, 75, 406]
	  ShowName		  off
	  Outputs		  "3"
	  DisplayOption		  "bar"
	}
	Block {
	  BlockType		  Gain
	  Name			  "Gain1"
	  SID			  "2046"
	  Position		  [570, 405, 620, 455]
	  BlockMirror		  on
	  NamePlacement		  "alternate"
	  ShowName		  off
	  Gain			  "Ad"
	  Multiplication	  "Matrix(K*u)"
	  ParamDataTypeStr	  "Inherit: Inherit via internal rule"
	  OutDataTypeStr	  "Inherit: Inherit via internal rule"
	  SaturateOnIntegerOverflow off
	}
	Block {
	  BlockType		  Gain
	  Name			  "Gain2"
	  SID			  "2047"
	  Position		  [700, 315, 750, 365]
	  NamePlacement		  "alternate"
	  ShowName		  off
	  Gain			  "Cd"
	  Multiplication	  "Matrix(K*u)"
	  ParamDataTypeStr	  "Inherit: Inherit via internal rule"
	  OutDataTypeStr	  "Inherit: Inherit via internal rule"
	  SaturateOnIntegerOverflow off
	}
	Block {
	  BlockType		  Gain
	  Name			  "Gain3"
	  SID			  "2048"
	  Position		  [325, 325, 375, 375]
	  NamePlacement		  "alternate"
	  ShowName		  off
	  Gain			  "Bd"
	  Multiplication	  "Matrix(K*u)"
	  ParamDataTypeStr	  "Inherit: Inherit via internal rule"
	  OutDataTypeStr	  "Inherit: Inherit via internal rule"
	  SaturateOnIntegerOverflow off
	}
	Block {
	  BlockType		  Gain
	  Name			  "Gain4"
	  SID			  "2049"
	  Position		  [580, 240, 630, 290]
	  BlockMirror		  on
	  NamePlacement		  "alternate"
	  ShowName		  off
	  Gain			  "Lk"
	  Multiplication	  "Matrix(K*u)"
	  ParamDataTypeStr	  "Inherit: Inherit via internal rule"
	  OutDataTypeStr	  "Inherit: Inherit via internal rule"
	  SaturateOnIntegerOverflow off
	}
	Block {
	  BlockType		  Gain
	  Name			  "Gain5"
	  SID			  "2050"
	  Position		  [345, 225, 395, 275]
	  BlockRotation		  270
	  BlockMirror		  on
	  NamePlacement		  "alternate"
	  ShowName		  off
	  Gain			  "Wd"
	  Multiplication	  "Matrix(K*u)"
	  ParamDataTypeStr	  "Inherit: Inherit via internal rule"
	  OutDataTypeStr	  "Inherit: Inherit via internal rule"
	  SaturateOnIntegerOverflow off
	}
	Block {
	  BlockType		  Mux
	  Name			  "Mux"
	  SID			  "2051"
	  Ports			  [3, 1]
	  Position		  [230, 294, 235, 406]
	  ShowName		  off
	  Inputs		  "3"
	  DisplayOption		  "bar"
	}
	Block {
	  BlockType		  Scope
	  Name			  "Scope1"
	  SID			  "2052"
	  Ports			  [1]
	  Position		  [325, 279, 355, 311]
	  BlockMirror		  on
	  NamePlacement		  "alternate"
	  Floating		  off
	  Location		  [6, 57, 1270, 794]
	  Open			  off
	  NumInputPorts		  "1"
	  List {
	    ListType		    AxesTitles
	    axes1		    "%<SignalLabel>"
	  }
	  TimeRange		  "25"
	  YMin			  "-0.06"
	  YMax			  "0.06"
	  SaveName		  "V6"
	  DataFormat		  "Array"
	  MaxDataPoints		  "5000000"
	  SampleInput		  on
	  SampleTime		  "0.01"
	}
	Block {
	  BlockType		  Scope
	  Name			  "Scope2"
	  SID			  "2053"
	  Ports			  [1]
	  Position		  [335, 414, 365, 446]
	  BlockMirror		  on
	  NamePlacement		  "alternate"
	  Floating		  off
	  Location		  [6, 57, 1270, 794]
	  Open			  off
	  NumInputPorts		  "1"
	  List {
	    ListType		    AxesTitles
	    axes1		    "%<SignalLabel>"
	  }
	  TimeRange		  "25"
	  YMin			  "-0.06"
	  YMax			  "0.06"
	  SaveName		  "V11"
	  DataFormat		  "Array"
	  MaxDataPoints		  "5000000"
	  SampleInput		  on
	  SampleTime		  "0.01"
	}
	Block {
	  BlockType		  Scope
	  Name			  "Scope4"
	  SID			  "2054"
	  Ports			  [1]
	  Position		  [715, 414, 745, 446]
	  Floating		  off
	  Location		  [6, 57, 1270, 794]
	  Open			  off
	  NumInputPorts		  "1"
	  List {
	    ListType		    AxesTitles
	    axes1		    "%<SignalLabel>"
	  }
	  TimeRange		  "25"
	  YMin			  "-0.06"
	  YMax			  "0.06"
	  SaveName		  "V16"
	  DataFormat		  "Array"
	  MaxDataPoints		  "5000000"
	  SampleInput		  on
	  SampleTime		  "0.01"
	}
	Block {
	  BlockType		  Sum
	  Name			  "Sum1"
	  SID			  "2055"
	  Ports			  [2, 1]
	  Position		  [810, 255, 830, 275]
	  BlockMirror		  on
	  NamePlacement		  "alternate"
	  ShowName		  off
	  IconShape		  "round"
	  Inputs		  "+-"
	  InputSameDT		  off
	  OutDataTypeStr	  "Inherit: Inherit via internal rule"
	  SaturateOnIntegerOverflow off
	}
	Block {
	  BlockType		  UnitDelay
	  Name			  "Unit Delay"
	  SID			  "2056"
	  Position		  [580, 323, 615, 357]
	  X0			  "[x0;0;y0;0;l0;0]"
	  SampleTime		  "Ts"
	  Port {
	    PortNumber		    1
	    Name		    "x^(k|k-1)"
	    RTWStorageClass	    "Auto"
	    DataLoggingNameMode	    "SignalName"
	  }
	}
	Block {
	  BlockType		  SubSystem
	  Name			  "Xmotor Dead Zone"
	  SID			  "2057"
	  Ports			  [1, 1]
	  Position		  [115, 277, 195, 313]
	  MinAlgLoopOccurrences	  off
	  PropExecContextOutsideSubsystem off
	  RTWSystemCode		  "Auto"
	  FunctionWithSeparateData off
	  Opaque		  off
	  RequestExecContextInheritance	off
	  MaskHideContents	  off
	  System {
	    Name		    "Xmotor Dead Zone"
	    Location		    [681, 395, 1176, 575]
	    Open		    off
	    ModelBrowserVisibility  off
	    ModelBrowserWidth	    200
	    ScreenColor		    "white"
	    PaperOrientation	    "landscape"
	    PaperPositionMode	    "auto"
	    PaperType		    "A4"
	    PaperUnits		    "centimeters"
	    TiledPaperMargins	    [1.270000, 1.270000, 1.270000, 1.270000]
	    TiledPageScale	    1
	    ShowPageBoundaries	    off
	    ZoomFactor		    "100"
	    Block {
	      BlockType		      Inport
	      Name		      "Vax_in"
	      SID		      "2058"
	      Position		      [55, 83, 85, 97]
	      IconDisplay	      "Port number"
	    }
	    Block {
	      BlockType		      Sum
	      Name		      "Add1"
	      SID		      "2059"
	      Ports		      [2, 1]
	      Position		      [240, 37, 265, 73]
	      ShowName		      off
	      Inputs		      "2"
	      InputSameDT	      off
	      OutDataTypeStr	      "Inherit: Inherit via internal rule"
	      SaturateOnIntegerOverflow	off
	    }
	    Block {
	      BlockType		      Sum
	      Name		      "Add2"
	      SID		      "2060"
	      Ports		      [2, 1]
	      Position		      [240, 107, 265, 143]
	      ShowName		      off
	      Inputs		      "2"
	      InputSameDT	      off
	      OutDataTypeStr	      "Inherit: Inherit via internal rule"
	      SaturateOnIntegerOverflow	off
	    }
	    Block {
	      BlockType		      Constant
	      Name		      "Constant1"
	      SID		      "2061"
	      Position		      [25, 25, 90, 65]
	      ShowName		      off
	      Value		      "alphaxf1/Kx"
	    }
	    Block {
	      BlockType		      Constant
	      Name		      "Constant3"
	      SID		      "2062"
	      Position		      [25, 117, 85, 153]
	      ShowName		      off
	      Value		      "-alphaxf2/Kx"
	    }
	    Block {
	      BlockType		      Constant
	      Name		      "Constant4"
	      SID		      "2063"
	      Position		      [325, 108, 345, 132]
	      ShowName		      off
	      Value		      "0"
	    }
	    Block {
	      BlockType		      Reference
	      Name		      "Dead Zone\nDynamic"
	      SID		      "2064"
	      Ports		      [3, 1]
	      Position		      [135, 70, 215, 110]
	      LibraryVersion	      "1.236"
	      SourceBlock	      "simulink/Discontinuities/Dead Zone\nDynamic"
	      SourceType	      "Dead Zone Dynamic"
	      ShowPortLabels	      "FromPortIcon"
	      SystemSampleTime	      "-1"
	      FunctionWithSeparateData off
	      RTWMemSecFuncInitTerm   "Inherit from model"
	      RTWMemSecFuncExecute    "Inherit from model"
	      RTWMemSecDataConstants  "Inherit from model"
	      RTWMemSecDataInternal   "Inherit from model"
	      RTWMemSecDataParameters "Inherit from model"
	      GeneratePreprocessorConditionals off
	    }
	    Block {
	      BlockType		      MultiPortSwitch
	      Name		      "Multiport\nSwitch"
	      SID		      "2065"
	      Ports		      [4, 1]
	      Position		      [380, 86, 415, 139]
	      DataPortOrder	      "Specify indices"
	      DataPortIndices	      "{1,0,-1}"
	      zeroidx		      off
	      InputSameDT	      off
	      SaturateOnIntegerOverflow	off
	    }
	    Block {
	      BlockType		      Signum
	      Name		      "Sign3"
	      SID		      "2066"
	      Position		      [285, 75, 315, 105]
	    }
	    Block {
	      BlockType		      Outport
	      Name		      "Vax_out"
	      SID		      "2067"
	      Position		      [440, 108, 470, 122]
	      IconDisplay	      "Port number"
	    }
	    Line {
	      SrcBlock		      "Constant4"
	      SrcPort		      1
	      DstBlock		      "Multiport\nSwitch"
	      DstPort		      3
	    }
	    Line {
	      SrcBlock		      "Sign3"
	      SrcPort		      1
	      DstBlock		      "Multiport\nSwitch"
	      DstPort		      1
	    }
	    Line {
	      SrcBlock		      "Add2"
	      SrcPort		      1
	      Points		      [20, 0; 0, 10]
	      DstBlock		      "Multiport\nSwitch"
	      DstPort		      4
	    }
	    Line {
	      SrcBlock		      "Add1"
	      SrcPort		      1
	      Points		      [85, 0; 0, 50]
	      DstBlock		      "Multiport\nSwitch"
	      DstPort		      2
	    }
	    Line {
	      SrcBlock		      "Dead Zone\nDynamic"
	      SrcPort		      1
	      Points		      [5, 0]
	      Branch {
		DstBlock		"Add1"
		DstPort			2
	      }
	      Branch {
		DstBlock		"Add2"
		DstPort			1
	      }
	      Branch {
		DstBlock		"Sign3"
		DstPort			1
	      }
	    }
	    Line {
	      SrcBlock		      "Constant3"
	      SrcPort		      1
	      Points		      [15, 0]
	      Branch {
		Points			[0, -30]
		DstBlock		"Dead Zone\nDynamic"
		DstPort			3
	      }
	      Branch {
		DstBlock		"Add2"
		DstPort			2
	      }
	    }
	    Line {
	      SrcBlock		      "Constant1"
	      SrcPort		      1
	      Points		      [10, 0]
	      Branch {
		Points			[0, 30]
		DstBlock		"Dead Zone\nDynamic"
		DstPort			1
	      }
	      Branch {
		DstBlock		"Add1"
		DstPort			1
	      }
	    }
	    Line {
	      SrcBlock		      "Vax_in"
	      SrcPort		      1
	      DstBlock		      "Dead Zone\nDynamic"
	      DstPort		      2
	    }
	    Line {
	      SrcBlock		      "Multiport\nSwitch"
	      SrcPort		      1
	      DstBlock		      "Vax_out"
	      DstPort		      1
	    }
	  }
	}
	Block {
	  BlockType		  SubSystem
	  Name			  "Ymotor Dead Zone"
	  SID			  "2068"
	  Ports			  [1, 1]
	  Position		  [115, 332, 195, 368]
	  MinAlgLoopOccurrences	  off
	  PropExecContextOutsideSubsystem off
	  RTWSystemCode		  "Auto"
	  FunctionWithSeparateData off
	  Opaque		  off
	  RequestExecContextInheritance	off
	  MaskHideContents	  off
	  System {
	    Name		    "Ymotor Dead Zone"
	    Location		    [583, 403, 1078, 583]
	    Open		    off
	    ModelBrowserVisibility  off
	    ModelBrowserWidth	    200
	    ScreenColor		    "white"
	    PaperOrientation	    "landscape"
	    PaperPositionMode	    "auto"
	    PaperType		    "A4"
	    PaperUnits		    "centimeters"
	    TiledPaperMargins	    [1.270000, 1.270000, 1.270000, 1.270000]
	    TiledPageScale	    1
	    ShowPageBoundaries	    off
	    ZoomFactor		    "100"
	    Block {
	      BlockType		      Inport
	      Name		      "Vay_in"
	      SID		      "2069"
	      Position		      [55, 83, 85, 97]
	      IconDisplay	      "Port number"
	    }
	    Block {
	      BlockType		      Sum
	      Name		      "Add1"
	      SID		      "2070"
	      Ports		      [2, 1]
	      Position		      [240, 37, 265, 73]
	      ShowName		      off
	      Inputs		      "2"
	      InputSameDT	      off
	      OutDataTypeStr	      "Inherit: Inherit via internal rule"
	      SaturateOnIntegerOverflow	off
	    }
	    Block {
	      BlockType		      Sum
	      Name		      "Add2"
	      SID		      "2071"
	      Ports		      [2, 1]
	      Position		      [240, 107, 265, 143]
	      ShowName		      off
	      Inputs		      "2"
	      InputSameDT	      off
	      OutDataTypeStr	      "Inherit: Inherit via internal rule"
	      SaturateOnIntegerOverflow	off
	    }
	    Block {
	      BlockType		      Constant
	      Name		      "Constant1"
	      SID		      "2072"
	      Position		      [25, 25, 90, 65]
	      ShowName		      off
	      Value		      "alphayf1/Ky"
	    }
	    Block {
	      BlockType		      Constant
	      Name		      "Constant3"
	      SID		      "2073"
	      Position		      [25, 117, 85, 153]
	      ShowName		      off
	      Value		      "-alphayf2/Ky"
	    }
	    Block {
	      BlockType		      Constant
	      Name		      "Constant4"
	      SID		      "2074"
	      Position		      [325, 108, 345, 132]
	      ShowName		      off
	      Value		      "0"
	    }
	    Block {
	      BlockType		      Reference
	      Name		      "Dead Zone\nDynamic"
	      SID		      "2075"
	      Ports		      [3, 1]
	      Position		      [135, 70, 215, 110]
	      LibraryVersion	      "1.236"
	      SourceBlock	      "simulink/Discontinuities/Dead Zone\nDynamic"
	      SourceType	      "Dead Zone Dynamic"
	      ShowPortLabels	      "FromPortIcon"
	      SystemSampleTime	      "-1"
	      FunctionWithSeparateData off
	      RTWMemSecFuncInitTerm   "Inherit from model"
	      RTWMemSecFuncExecute    "Inherit from model"
	      RTWMemSecDataConstants  "Inherit from model"
	      RTWMemSecDataInternal   "Inherit from model"
	      RTWMemSecDataParameters "Inherit from model"
	      GeneratePreprocessorConditionals off
	    }
	    Block {
	      BlockType		      MultiPortSwitch
	      Name		      "Multiport\nSwitch"
	      SID		      "2076"
	      Ports		      [4, 1]
	      Position		      [380, 86, 415, 139]
	      DataPortOrder	      "Specify indices"
	      DataPortIndices	      "{1,0,-1}"
	      zeroidx		      off
	      InputSameDT	      off
	      SaturateOnIntegerOverflow	off
	    }
	    Block {
	      BlockType		      Signum
	      Name		      "Sign3"
	      SID		      "2077"
	      Position		      [285, 75, 315, 105]
	    }
	    Block {
	      BlockType		      Outport
	      Name		      "Vay_out"
	      SID		      "2078"
	      Position		      [440, 108, 470, 122]
	      IconDisplay	      "Port number"
	    }
	    Line {
	      SrcBlock		      "Multiport\nSwitch"
	      SrcPort		      1
	      DstBlock		      "Vay_out"
	      DstPort		      1
	    }
	    Line {
	      SrcBlock		      "Vay_in"
	      SrcPort		      1
	      DstBlock		      "Dead Zone\nDynamic"
	      DstPort		      2
	    }
	    Line {
	      SrcBlock		      "Constant1"
	      SrcPort		      1
	      Points		      [10, 0]
	      Branch {
		DstBlock		"Add1"
		DstPort			1
	      }
	      Branch {
		Points			[0, 30]
		DstBlock		"Dead Zone\nDynamic"
		DstPort			1
	      }
	    }
	    Line {
	      SrcBlock		      "Constant3"
	      SrcPort		      1
	      Points		      [15, 0]
	      Branch {
		DstBlock		"Add2"
		DstPort			2
	      }
	      Branch {
		Points			[0, -30]
		DstBlock		"Dead Zone\nDynamic"
		DstPort			3
	      }
	    }
	    Line {
	      SrcBlock		      "Dead Zone\nDynamic"
	      SrcPort		      1
	      Points		      [5, 0]
	      Branch {
		DstBlock		"Sign3"
		DstPort			1
	      }
	      Branch {
		DstBlock		"Add2"
		DstPort			1
	      }
	      Branch {
		DstBlock		"Add1"
		DstPort			2
	      }
	    }
	    Line {
	      SrcBlock		      "Add1"
	      SrcPort		      1
	      Points		      [85, 0; 0, 50]
	      DstBlock		      "Multiport\nSwitch"
	      DstPort		      2
	    }
	    Line {
	      SrcBlock		      "Add2"
	      SrcPort		      1
	      Points		      [20, 0; 0, 10]
	      DstBlock		      "Multiport\nSwitch"
	      DstPort		      4
	    }
	    Line {
	      SrcBlock		      "Sign3"
	      SrcPort		      1
	      DstBlock		      "Multiport\nSwitch"
	      DstPort		      1
	    }
	    Line {
	      SrcBlock		      "Constant4"
	      SrcPort		      1
	      DstBlock		      "Multiport\nSwitch"
	      DstPort		      3
	    }
	  }
	}
	Block {
	  BlockType		  SubSystem
	  Name			  "Zmotor Dead Zone"
	  SID			  "2079"
	  Ports			  [1, 1]
	  Position		  [115, 386, 195, 424]
	  MinAlgLoopOccurrences	  off
	  PropExecContextOutsideSubsystem off
	  RTWSystemCode		  "Auto"
	  FunctionWithSeparateData off
	  Opaque		  off
	  RequestExecContextInheritance	off
	  MaskHideContents	  off
	  System {
	    Name		    "Zmotor Dead Zone"
	    Location		    [784, 652, 1279, 886]
	    Open		    off
	    ModelBrowserVisibility  off
	    ModelBrowserWidth	    200
	    ScreenColor		    "white"
	    PaperOrientation	    "landscape"
	    PaperPositionMode	    "auto"
	    PaperType		    "A4"
	    PaperUnits		    "centimeters"
	    TiledPaperMargins	    [1.270000, 1.270000, 1.270000, 1.270000]
	    TiledPageScale	    1
	    ShowPageBoundaries	    off
	    ZoomFactor		    "100"
	    Block {
	      BlockType		      Inport
	      Name		      "Vaz_in"
	      SID		      "2080"
	      Position		      [45, 83, 75, 97]
	      IconDisplay	      "Port number"
	    }
	    Block {
	      BlockType		      Sum
	      Name		      "Add1"
	      SID		      "2081"
	      Ports		      [2, 1]
	      Position		      [240, 37, 265, 73]
	      ShowName		      off
	      Inputs		      "2"
	      InputSameDT	      off
	      OutDataTypeStr	      "Inherit: Inherit via internal rule"
	      SaturateOnIntegerOverflow	off
	    }
	    Block {
	      BlockType		      Sum
	      Name		      "Add2"
	      SID		      "2082"
	      Ports		      [2, 1]
	      Position		      [240, 107, 265, 143]
	      ShowName		      off
	      Inputs		      "2"
	      InputSameDT	      off
	      OutDataTypeStr	      "Inherit: Inherit via internal rule"
	      SaturateOnIntegerOverflow	off
	    }
	    Block {
	      BlockType		      Constant
	      Name		      "Constant1"
	      SID		      "2083"
	      Position		      [25, 25, 90, 65]
	      ShowName		      off
	      Value		      "alphazf1/Kz"
	    }
	    Block {
	      BlockType		      Constant
	      Name		      "Constant3"
	      SID		      "2084"
	      Position		      [25, 117, 85, 153]
	      ShowName		      off
	      Value		      "-alphazf2/Kz"
	    }
	    Block {
	      BlockType		      Constant
	      Name		      "Constant4"
	      SID		      "2085"
	      Position		      [325, 108, 345, 132]
	      ShowName		      off
	      Value		      "0"
	    }
	    Block {
	      BlockType		      Reference
	      Name		      "Dead Zone\nDynamic"
	      SID		      "2086"
	      Ports		      [3, 1]
	      Position		      [135, 70, 215, 110]
	      LibraryVersion	      "1.236"
	      SourceBlock	      "simulink/Discontinuities/Dead Zone\nDynamic"
	      SourceType	      "Dead Zone Dynamic"
	      ShowPortLabels	      "FromPortIcon"
	      SystemSampleTime	      "-1"
	      FunctionWithSeparateData off
	      RTWMemSecFuncInitTerm   "Inherit from model"
	      RTWMemSecFuncExecute    "Inherit from model"
	      RTWMemSecDataConstants  "Inherit from model"
	      RTWMemSecDataInternal   "Inherit from model"
	      RTWMemSecDataParameters "Inherit from model"
	      GeneratePreprocessorConditionals off
	    }
	    Block {
	      BlockType		      MultiPortSwitch
	      Name		      "Multiport\nSwitch"
	      SID		      "2087"
	      Ports		      [4, 1]
	      Position		      [380, 86, 415, 139]
	      DataPortOrder	      "Specify indices"
	      DataPortIndices	      "{1,0,-1}"
	      zeroidx		      off
	      InputSameDT	      off
	      SaturateOnIntegerOverflow	off
	    }
	    Block {
	      BlockType		      Signum
	      Name		      "Sign3"
	      SID		      "2088"
	      Position		      [285, 75, 315, 105]
	    }
	    Block {
	      BlockType		      Outport
	      Name		      "Vaz_out"
	      SID		      "2089"
	      Position		      [440, 108, 470, 122]
	      IconDisplay	      "Port number"
	    }
	    Line {
	      SrcBlock		      "Multiport\nSwitch"
	      SrcPort		      1
	      DstBlock		      "Vaz_out"
	      DstPort		      1
	    }
	    Line {
	      SrcBlock		      "Vaz_in"
	      SrcPort		      1
	      DstBlock		      "Dead Zone\nDynamic"
	      DstPort		      2
	    }
	    Line {
	      SrcBlock		      "Constant1"
	      SrcPort		      1
	      Points		      [10, 0]
	      Branch {
		Points			[0, 30]
		DstBlock		"Dead Zone\nDynamic"
		DstPort			1
	      }
	      Branch {
		DstBlock		"Add1"
		DstPort			1
	      }
	    }
	    Line {
	      SrcBlock		      "Constant3"
	      SrcPort		      1
	      Points		      [15, 0]
	      Branch {
		Points			[0, -30]
		DstBlock		"Dead Zone\nDynamic"
		DstPort			3
	      }
	      Branch {
		DstBlock		"Add2"
		DstPort			2
	      }
	    }
	    Line {
	      SrcBlock		      "Dead Zone\nDynamic"
	      SrcPort		      1
	      Points		      [5, 0]
	      Branch {
		DstBlock		"Sign3"
		DstPort			1
	      }
	      Branch {
		DstBlock		"Add2"
		DstPort			1
	      }
	      Branch {
		DstBlock		"Add1"
		DstPort			2
	      }
	    }
	    Line {
	      SrcBlock		      "Add1"
	      SrcPort		      1
	      Points		      [85, 0; 0, 50]
	      DstBlock		      "Multiport\nSwitch"
	      DstPort		      2
	    }
	    Line {
	      SrcBlock		      "Add2"
	      SrcPort		      1
	      Points		      [20, 0; 0, 10]
	      DstBlock		      "Multiport\nSwitch"
	      DstPort		      4
	    }
	    Line {
	      SrcBlock		      "Sign3"
	      SrcPort		      1
	      DstBlock		      "Multiport\nSwitch"
	      DstPort		      1
	    }
	    Line {
	      SrcBlock		      "Constant4"
	      SrcPort		      1
	      DstBlock		      "Multiport\nSwitch"
	      DstPort		      3
	    }
	  }
	}
	Block {
	  BlockType		  Outport
	  Name			  "x^(k)"
	  SID			  "2090"
	  Position		  [695, 373, 725, 387]
	  IconDisplay		  "Port number"
	}
	Line {
	  SrcBlock		  "Demux"
	  SrcPort		  3
	  Points		  [10, 0; 0, 20]
	  DstBlock		  "Zmotor Dead Zone"
	  DstPort		  1
	}
	Line {
	  SrcBlock		  "Demux"
	  SrcPort		  1
	  Points		  [10, 0; 0, -20]
	  DstBlock		  "Xmotor Dead Zone"
	  DstPort		  1
	}
	Line {
	  SrcBlock		  "Demux"
	  SrcPort		  2
	  DstBlock		  "Ymotor Dead Zone"
	  DstPort		  1
	}
	Line {
	  SrcBlock		  "Zmotor Dead Zone"
	  SrcPort		  1
	  Points		  [15, 0]
	  DstBlock		  "Mux"
	  DstPort		  3
	}
	Line {
	  SrcBlock		  "Xmotor Dead Zone"
	  SrcPort		  1
	  Points		  [15, 0]
	  DstBlock		  "Mux"
	  DstPort		  1
	}
	Line {
	  SrcBlock		  "Ymotor Dead Zone"
	  SrcPort		  1
	  DstBlock		  "Mux"
	  DstPort		  2
	}
	Line {
	  SrcBlock		  "fd^(k)"
	  SrcPort		  1
	  Points		  [10, 0]
	  DstBlock		  "Gain5"
	  DstPort		  1
	}
	Line {
	  SrcBlock		  "u(k)"
	  SrcPort		  1
	  DstBlock		  "Demux"
	  DstPort		  1
	}
	Line {
	  SrcBlock		  "Mux"
	  SrcPort		  1
	  DstBlock		  "Gain3"
	  DstPort		  1
	}
	Line {
	  SrcBlock		  "y(k)"
	  SrcPort		  1
	  DstBlock		  "Sum1"
	  DstPort		  1
	}
	Line {
	  Name			  "x^(k+1|k)"
	  Labels		  [0, 1]
	  SrcBlock		  "Add"
	  SrcPort		  1
	  DstBlock		  "Unit Delay"
	  DstPort		  1
	}
	Line {
	  Name			  "x^(k|k-1)"
	  Labels		  [0, 1]
	  SrcBlock		  "Unit Delay"
	  SrcPort		  1
	  Points		  [55, 0]
	  Branch {
	    Points		    [0, 40]
	    Branch {
	      DstBlock		      "x^(k)"
	      DstPort		      1
	    }
	    Branch {
	      Points		      [0, 50]
	      Branch {
		DstBlock		"Scope4"
		DstPort			1
	      }
	      Branch {
		DstBlock		"Gain1"
		DstPort			1
	      }
	    }
	  }
	  Branch {
	    DstBlock		    "Gain2"
	    DstPort		    1
	  }
	}
	Line {
	  SrcBlock		  "Gain1"
	  SrcPort		  1
	  Points		  [-100, 0]
	  DstBlock		  "Add"
	  DstPort		  4
	}
	Line {
	  SrcBlock		  "Gain2"
	  SrcPort		  1
	  Points		  [65, 0]
	  DstBlock		  "Sum1"
	  DstPort		  2
	}
	Line {
	  SrcBlock		  "Sum1"
	  SrcPort		  1
	  DstBlock		  "Gain4"
	  DstPort		  1
	}
	Line {
	  SrcBlock		  "Gain4"
	  SrcPort		  1
	  Points		  [-110, 0]
	  DstBlock		  "Add"
	  DstPort		  1
	}
	Line {
	  SrcBlock		  "Gain3"
	  SrcPort		  1
	  Points		  [20, 0]
	  Branch {
	    Points		    [0, 80]
	    DstBlock		    "Scope2"
	    DstPort		    1
	  }
	  Branch {
	    DstBlock		    "Add"
	    DstPort		    3
	  }
	}
	Line {
	  SrcBlock		  "Gain5"
	  SrcPort		  1
	  Points		  [0, 15]
	  Branch {
	    DstBlock		    "Scope1"
	    DstPort		    1
	  }
	  Branch {
	    Points		    [0, 35]
	    DstBlock		    "Add"
	    DstPort		    2
	  }
	}
      }
    }
    Block {
      BlockType		      Scope
      Name		      "OriginalRef"
      SID		      "1271"
      Ports		      [1]
      Position		      [245, 129, 275, 161]
      BlockMirror	      on
      NamePlacement	      "alternate"
      Floating		      off
      Location		      [5, 52, 1685, 1019]
      Open		      off
      NumInputPorts	      "1"
      List {
	ListType		AxesTitles
	axes1			"%<SignalLabel>"
      }
      SaveToWorkspace	      on
      SaveName		      "OriginalRef"
      DataFormat	      "StructureWithTime"
      MaxDataPoints	      "5000000"
      SampleInput	      on
      SampleTime	      "Ts"
    }
    Block {
      BlockType		      Scope
      Name		      "RealError"
      SID		      "1225"
      Ports		      [1]
      Position		      [595, 79, 625, 111]
      Floating		      off
      Location		      [5, 56, 1677, 1015]
      Open		      on
      NumInputPorts	      "1"
      List {
	ListType		AxesTitles
	axes1			"%<SignalLabel>"
      }
      YMin		      "-0.0045"
      YMax		      "0.0025"
      SaveToWorkspace	      on
      SaveName		      "RealError"
      DataFormat	      "StructureWithTime"
      MaxDataPoints	      "5000000"
      SampleInput	      on
      SampleTime	      "Ts"
    }
    Block {
      BlockType		      SubSystem
      Name		      "Reference Generator1"
      SID		      "2096"
      Ports		      [2, 5]
      Position		      [205, 246, 315, 424]
      MinAlgLoopOccurrences   off
      PropExecContextOutsideSubsystem off
      RTWSystemCode	      "Auto"
      FunctionWithSeparateData off
      Opaque		      off
      RequestExecContextInheritance off
      MaskHideContents	      off
      Port {
	PortNumber		2
	Name			"uff(k)"
	RTWStorageClass		"Auto"
	DataLoggingNameMode	"SignalName"
      }
      System {
	Name			"Reference Generator1"
	Location		[11, 115, 1170, 795]
	Open			on
	ModelBrowserVisibility	off
	ModelBrowserWidth	200
	ScreenColor		"white"
	PaperOrientation	"landscape"
	PaperPositionMode	"auto"
	PaperType		"A4"
	PaperUnits		"centimeters"
	TiledPaperMargins	[1.270000, 1.270000, 1.270000, 1.270000]
	TiledPageScale		1
	ShowPageBoundaries	off
	ZoomFactor		"100"
	Block {
	  BlockType		  Inport
	  Name			  "theta"
	  SID			  "2097"
	  Position		  [15, 223, 45, 237]
	  IconDisplay		  "Port number"
	  Port {
	    PortNumber		    1
	    Name		    "theta"
	    PropagatedSignals	    ", "
	    RTWStorageClass	    "Auto"
	    DataLoggingNameMode	    "SignalName"
	  }
	}
	Block {
	  BlockType		  Inport
	  Name			  "theta*"
	  SID			  "2098"
	  Position		  [80, 253, 110, 267]
	  Port			  "2"
	  IconDisplay		  "Port number"
	  Port {
	    PortNumber		    1
	    Name		    "theta*"
	    PropagatedSignals	    ", "
	    RTWStorageClass	    "Auto"
	    DataLoggingNameMode	    "SignalName"
	  }
	}
	Block {
	  BlockType		  Sum
	  Name			  "Add1"
	  SID			  "2099"
	  Ports			  [3, 1]
	  Position		  [1235, 100, 1250, 360]
	  Inputs		  "+++"
	  InputSameDT		  off
	  OutDataTypeStr	  "Inherit: Inherit via internal rule"
	  SaturateOnIntegerOverflow off
	}
	Block {
	  BlockType		  Demux
	  Name			  "Demux1"
	  SID			  "2100"
	  Ports			  [1, 2]
	  Position		  [290, 215, 295, 270]
	  ShowName		  off
	  Outputs		  "2"
	  DisplayOption		  "bar"
	  Port {
	    PortNumber		    1
	    Name		    "Hthx^-1 Kthx thx*"
	    RTWStorageClass	    "Auto"
	    DataLoggingNameMode	    "SignalName"
	  }
	  Port {
	    PortNumber		    2
	    Name		    "Hthy^-1 Kthy thy*"
	    RTWStorageClass	    "Auto"
	    DataLoggingNameMode	    "SignalName"
	  }
	}
	Block {
	  BlockType		  SubSystem
	  Name			  "Disturbance Generator"
	  SID			  "2101"
	  Ports			  [4, 1]
	  Position		  [955, 250, 1045, 380]
	  MinAlgLoopOccurrences	  off
	  PropExecContextOutsideSubsystem off
	  RTWSystemCode		  "Auto"
	  FunctionWithSeparateData off
	  Opaque		  off
	  RequestExecContextInheritance	off
	  MaskHideContents	  off
	  System {
	    Name		    "Disturbance Generator"
	    Location		    [2, 82, 1245, 759]
	    Open		    off
	    ModelBrowserVisibility  off
	    ModelBrowserWidth	    200
	    ScreenColor		    "white"
	    PaperOrientation	    "landscape"
	    PaperPositionMode	    "auto"
	    PaperType		    "A4"
	    PaperUnits		    "centimeters"
	    TiledPaperMargins	    [1.270000, 1.270000, 1.270000, 1.270000]
	    TiledPageScale	    1
	    ShowPageBoundaries	    off
	    ZoomFactor		    "100"
	    Block {
	      BlockType		      Inport
	      Name		      "qddr/uc(k)"
	      SID		      "2102"
	      Position		      [65, 123, 95, 137]
	      IconDisplay	      "Port number"
	    }
	    Block {
	      BlockType		      Inport
	      Name		      "xrm(k)_modif"
	      SID		      "2103"
	      Position		      [20, 308, 50, 322]
	      Port		      "2"
	      IconDisplay	      "Port number"
	    }
	    Block {
	      BlockType		      Inport
	      Name		      "theta*"
	      SID		      "2104"
	      Position		      [285, 493, 315, 507]
	      Port		      "3"
	      IconDisplay	      "Port number"
	    }
	    Block {
	      BlockType		      Inport
	      Name		      "theta"
	      SID		      "2105"
	      Position		      [275, 53, 305, 67]
	      Port		      "4"
	      IconDisplay	      "Port number"
	    }
	    Block {
	      BlockType		      Sum
	      Name		      "Add1"
	      SID		      "2106"
	      Ports		      [2, 1]
	      Position		      [1035, 317, 1050, 408]
	      ShowName		      off
	      Inputs		      "2"
	      InputSameDT	      off
	      OutDataTypeStr	      "Inherit: Inherit via internal rule"
	      SaturateOnIntegerOverflow	off
	      Port {
		PortNumber		1
		Name			"fdx"
		RTWStorageClass		"Auto"
		DataLoggingNameMode	"SignalName"
	      }
	    }
	    Block {
	      BlockType		      Sum
	      Name		      "Add2"
	      SID		      "2107"
	      Ports		      [6, 1]
	      Position		      [835, 76, 850, 599]
	      ShowName		      off
	      Inputs		      "+++---"
	      InputSameDT	      off
	      OutDataTypeStr	      "Inherit: Inherit via internal rule"
	      SaturateOnIntegerOverflow	off
	      Port {
		PortNumber		1
		Name			"fx"
		RTWStorageClass		"Auto"
		DataLoggingNameMode	"SignalName"
	      }
	    }
	    Block {
	      BlockType		      Sum
	      Name		      "Add3"
	      SID		      "2108"
	      Ports		      [6, 1]
	      Position		      [840, 906, 855, 1429]
	      ShowName		      off
	      Inputs		      "+++---"
	      InputSameDT	      off
	      OutDataTypeStr	      "Inherit: Inherit via internal rule"
	      SaturateOnIntegerOverflow	off
	      Port {
		PortNumber		1
		Name			"fx"
		RTWStorageClass		"Auto"
		DataLoggingNameMode	"SignalName"
	      }
	    }
	    Block {
	      BlockType		      Sum
	      Name		      "Add4"
	      SID		      "2109"
	      Ports		      [2, 1]
	      Position		      [1035, 1147, 1050, 1238]
	      ShowName		      off
	      Inputs		      "2"
	      InputSameDT	      off
	      OutDataTypeStr	      "Inherit: Inherit via internal rule"
	      SaturateOnIntegerOverflow	off
	      Port {
		PortNumber		1
		Name			"fdy"
		RTWStorageClass		"Auto"
		DataLoggingNameMode	"SignalName"
	      }
	    }
	    Block {
	      BlockType		      Sum
	      Name		      "Add5"
	      SID		      "2110"
	      Ports		      [2, 1]
	      Position		      [1035, 1888, 1050, 1972]
	      ShowName		      off
	      Inputs		      "2"
	      InputSameDT	      off
	      OutDataTypeStr	      "Inherit: Inherit via internal rule"
	      SaturateOnIntegerOverflow	off
	      Port {
		PortNumber		1
		Name			"fdl"
		RTWStorageClass		"Auto"
		DataLoggingNameMode	"SignalName"
	      }
	    }
	    Block {
	      BlockType		      Sum
	      Name		      "Add6"
	      SID		      "2111"
	      Ports		      [6, 1]
	      Position		      [840, 1646, 855, 2169]
	      ShowName		      off
	      Inputs		      "+++---"
	      InputSameDT	      off
	      OutDataTypeStr	      "Inherit: Inherit via internal rule"
	      SaturateOnIntegerOverflow	off
	    }
	    Block {
	      BlockType		      SubSystem
	      Name		      "Columb Friction X"
	      SID		      "2112"
	      Ports		      [1, 1]
	      Position		      [795, 742, 900, 788]
	      MinAlgLoopOccurrences   off
	      PropExecContextOutsideSubsystem off
	      RTWSystemCode	      "Auto"
	      FunctionWithSeparateData off
	      Opaque		      off
	      RequestExecContextInheritance off
	      MaskHideContents	      off
	      System {
		Name			"Columb Friction X"
		Location		[436, 82, 1096, 507]
		Open			off
		ModelBrowserVisibility	off
		ModelBrowserWidth	200
		ScreenColor		"white"
		PaperOrientation	"landscape"
		PaperPositionMode	"auto"
		PaperType		"A4"
		PaperUnits		"centimeters"
		TiledPaperMargins	[1.270000, 1.270000, 1.270000, 1.270000]
		TiledPageScale		1
		ShowPageBoundaries	off
		ZoomFactor		"100"
		Block {
		  BlockType		  Inport
		  Name			  "SpeedX"
		  SID			  "2113"
		  Position		  [95, 103, 125, 117]
		  IconDisplay		  "Port number"
		}
		Block {
		  BlockType		  Abs
		  Name			  "Abs"
		  SID			  "2114"
		  Position		  [165, 120, 195, 150]
		  SaturateOnIntegerOverflow off
		}
		Block {
		  BlockType		  Constant
		  Name			  "Constant1"
		  SID			  "2115"
		  Position		  [405, 157, 450, 193]
		  ShowName		  off
		  Value			  "alphaxf1"
		}
		Block {
		  BlockType		  Constant
		  Name			  "Constant2"
		  SID			  "2116"
		  Position		  [410, 199, 450, 231]
		  ShowName		  off
		  Value			  "0"
		}
		Block {
		  BlockType		  Constant
		  Name			  "Constant3"
		  SID			  "2117"
		  Position		  [405, 237, 450, 273]
		  ShowName		  off
		  Value			  "-alphaxf2"
		}
		Block {
		  BlockType		  Constant
		  Name			  "Constant4"
		  SID			  "2118"
		  Position		  [155, 199, 195, 231]
		  ShowName		  off
		  Value			  "0"
		}
		Block {
		  BlockType		  MultiPortSwitch
		  Name			  "Multiport\nSwitch"
		  SID			  "2119"
		  Ports			  [4, 1]
		  Position		  [490, 114, 525, 276]
		  DataPortOrder		  "Specify indices"
		  DataPortIndices	  "{1,0,-1}"
		  zeroidx		  off
		  InputSameDT		  off
		  SaturateOnIntegerOverflow off
		}
		Block {
		  BlockType		  Signum
		  Name			  "Sign"
		  SID			  "2120"
		  Position		  [415, 120, 445, 150]
		  NamePlacement		  "alternate"
		}
		Block {
		  BlockType		  Switch
		  Name			  "Switch"
		  SID			  "2121"
		  Position		  [225, 97, 335, 173]
		  Threshold		  "1e-8"
		  InputSameDT		  off
		  SaturateOnIntegerOverflow off
		}
		Block {
		  BlockType		  Outport
		  Name			  "FrictionX"
		  SID			  "2122"
		  Position		  [565, 188, 595, 202]
		  IconDisplay		  "Port number"
		}
		Line {
		  SrcBlock		  "Sign"
		  SrcPort		  1
		  DstBlock		  "Multiport\nSwitch"
		  DstPort		  1
		}
		Line {
		  SrcBlock		  "Multiport\nSwitch"
		  SrcPort		  1
		  DstBlock		  "FrictionX"
		  DstPort		  1
		}
		Line {
		  SrcBlock		  "Constant1"
		  SrcPort		  1
		  DstBlock		  "Multiport\nSwitch"
		  DstPort		  2
		}
		Line {
		  SrcBlock		  "Constant2"
		  SrcPort		  1
		  DstBlock		  "Multiport\nSwitch"
		  DstPort		  3
		}
		Line {
		  SrcBlock		  "Constant3"
		  SrcPort		  1
		  DstBlock		  "Multiport\nSwitch"
		  DstPort		  4
		}
		Line {
		  SrcBlock		  "SpeedX"
		  SrcPort		  1
		  Points		  [15, 0]
		  Branch {
		    DstBlock		    "Switch"
		    DstPort		    1
		  }
		  Branch {
		    Points		    [0, 25]
		    DstBlock		    "Abs"
		    DstPort		    1
		  }
		}
		Line {
		  SrcBlock		  "Abs"
		  SrcPort		  1
		  DstBlock		  "Switch"
		  DstPort		  2
		}
		Line {
		  SrcBlock		  "Constant4"
		  SrcPort		  1
		  Points		  [0, -55]
		  DstBlock		  "Switch"
		  DstPort		  3
		}
		Line {
		  SrcBlock		  "Switch"
		  SrcPort		  1
		  DstBlock		  "Sign"
		  DstPort		  1
		}
	      }
	    }
	    Block {
	      BlockType		      SubSystem
	      Name		      "Columb Friction Y"
	      SID		      "2123"
	      Ports		      [1, 1]
	      Position		      [795, 1557, 900, 1603]
	      MinAlgLoopOccurrences   off
	      PropExecContextOutsideSubsystem off
	      RTWSystemCode	      "Auto"
	      FunctionWithSeparateData off
	      Opaque		      off
	      RequestExecContextInheritance off
	      MaskHideContents	      off
	      System {
		Name			"Columb Friction Y"
		Location		[430, 129, 1090, 554]
		Open			off
		ModelBrowserVisibility	off
		ModelBrowserWidth	200
		ScreenColor		"white"
		PaperOrientation	"landscape"
		PaperPositionMode	"auto"
		PaperType		"A4"
		PaperUnits		"centimeters"
		TiledPaperMargins	[1.270000, 1.270000, 1.270000, 1.270000]
		TiledPageScale		1
		ShowPageBoundaries	off
		ZoomFactor		"100"
		Block {
		  BlockType		  Inport
		  Name			  "SpeedY"
		  SID			  "2124"
		  Position		  [95, 103, 125, 117]
		  IconDisplay		  "Port number"
		}
		Block {
		  BlockType		  Abs
		  Name			  "Abs"
		  SID			  "2125"
		  Position		  [165, 120, 195, 150]
		  SaturateOnIntegerOverflow off
		}
		Block {
		  BlockType		  Constant
		  Name			  "Constant1"
		  SID			  "2126"
		  Position		  [405, 157, 450, 193]
		  ShowName		  off
		  Value			  "alphayf1"
		}
		Block {
		  BlockType		  Constant
		  Name			  "Constant2"
		  SID			  "2127"
		  Position		  [410, 199, 450, 231]
		  ShowName		  off
		  Value			  "0"
		}
		Block {
		  BlockType		  Constant
		  Name			  "Constant3"
		  SID			  "2128"
		  Position		  [405, 237, 450, 273]
		  ShowName		  off
		  Value			  "-alphayf2"
		}
		Block {
		  BlockType		  Constant
		  Name			  "Constant4"
		  SID			  "2129"
		  Position		  [155, 199, 195, 231]
		  ShowName		  off
		  Value			  "0"
		}
		Block {
		  BlockType		  MultiPortSwitch
		  Name			  "Multiport\nSwitch"
		  SID			  "2130"
		  Ports			  [4, 1]
		  Position		  [490, 114, 525, 276]
		  DataPortOrder		  "Specify indices"
		  DataPortIndices	  "{1,0,-1}"
		  zeroidx		  off
		  InputSameDT		  off
		  SaturateOnIntegerOverflow off
		}
		Block {
		  BlockType		  Signum
		  Name			  "Sign"
		  SID			  "2131"
		  Position		  [415, 120, 445, 150]
		  NamePlacement		  "alternate"
		}
		Block {
		  BlockType		  Switch
		  Name			  "Switch"
		  SID			  "2132"
		  Position		  [225, 97, 335, 173]
		  Threshold		  "1e-8"
		  InputSameDT		  off
		  SaturateOnIntegerOverflow off
		}
		Block {
		  BlockType		  Outport
		  Name			  "FrictionY"
		  SID			  "2133"
		  Position		  [565, 188, 595, 202]
		  IconDisplay		  "Port number"
		}
		Line {
		  SrcBlock		  "Switch"
		  SrcPort		  1
		  DstBlock		  "Sign"
		  DstPort		  1
		}
		Line {
		  SrcBlock		  "Constant4"
		  SrcPort		  1
		  Points		  [0, -55]
		  DstBlock		  "Switch"
		  DstPort		  3
		}
		Line {
		  SrcBlock		  "Abs"
		  SrcPort		  1
		  DstBlock		  "Switch"
		  DstPort		  2
		}
		Line {
		  SrcBlock		  "SpeedY"
		  SrcPort		  1
		  Points		  [15, 0]
		  Branch {
		    Points		    [0, 25]
		    DstBlock		    "Abs"
		    DstPort		    1
		  }
		  Branch {
		    DstBlock		    "Switch"
		    DstPort		    1
		  }
		}
		Line {
		  SrcBlock		  "Constant3"
		  SrcPort		  1
		  DstBlock		  "Multiport\nSwitch"
		  DstPort		  4
		}
		Line {
		  SrcBlock		  "Constant2"
		  SrcPort		  1
		  DstBlock		  "Multiport\nSwitch"
		  DstPort		  3
		}
		Line {
		  SrcBlock		  "Constant1"
		  SrcPort		  1
		  DstBlock		  "Multiport\nSwitch"
		  DstPort		  2
		}
		Line {
		  SrcBlock		  "Multiport\nSwitch"
		  SrcPort		  1
		  DstBlock		  "FrictionY"
		  DstPort		  1
		}
		Line {
		  SrcBlock		  "Sign"
		  SrcPort		  1
		  DstBlock		  "Multiport\nSwitch"
		  DstPort		  1
		}
	      }
	    }
	    Block {
	      BlockType		      SubSystem
	      Name		      "Columb Friction Z"
	      SID		      "2134"
	      Ports		      [1, 1]
	      Position		      [795, 2197, 900, 2243]
	      MinAlgLoopOccurrences   off
	      PropExecContextOutsideSubsystem off
	      RTWSystemCode	      "Auto"
	      FunctionWithSeparateData off
	      Opaque		      off
	      RequestExecContextInheritance off
	      MaskHideContents	      off
	      System {
		Name			"Columb Friction Z"
		Location		[73, 146, 1140, 500]
		Open			off
		ModelBrowserVisibility	off
		ModelBrowserWidth	200
		ScreenColor		"white"
		PaperOrientation	"landscape"
		PaperPositionMode	"auto"
		PaperType		"A4"
		PaperUnits		"centimeters"
		TiledPaperMargins	[1.270000, 1.270000, 1.270000, 1.270000]
		TiledPageScale		1
		ShowPageBoundaries	off
		ZoomFactor		"100"
		Block {
		  BlockType		  Inport
		  Name			  "SpeedZ"
		  SID			  "2135"
		  Position		  [55, 143, 85, 157]
		  IconDisplay		  "Port number"
		}
		Block {
		  BlockType		  Abs
		  Name			  "Abs"
		  SID			  "2136"
		  Position		  [135, 135, 165, 165]
		  SaturateOnIntegerOverflow off
		}
		Block {
		  BlockType		  Constant
		  Name			  "Constant1"
		  SID			  "2137"
		  Position		  [420, 175, 470, 205]
		  ShowName		  off
		  Value			  "alphazf1"
		}
		Block {
		  BlockType		  Constant
		  Name			  "Constant2"
		  SID			  "2138"
		  Position		  [420, 255, 470, 285]
		  ShowName		  off
		  Value			  "-alphazf2"
		}
		Block {
		  BlockType		  Constant
		  Name			  "Constant3"
		  SID			  "2139"
		  Position		  [310, 215, 455, 245]
		  ShowName		  off
		  Value			  "m*g*Rpz*rgz"
		}
		Block {
		  BlockType		  Constant
		  Name			  "Constant4"
		  SID			  "2140"
		  Position		  [125, 214, 165, 246]
		  ShowName		  off
		  Value			  "0"
		}
		Block {
		  BlockType		  Display
		  Name			  "Display1"
		  SID			  "2141"
		  Ports			  [1]
		  Position		  [440, 24, 530, 56]
		  ShowName		  off
		  Decimation		  "1"
		  Lockdown		  off
		}
		Block {
		  BlockType		  Display
		  Name			  "Display3"
		  SID			  "2142"
		  Ports			  [1]
		  Position		  [525, 59, 615, 91]
		  ShowName		  off
		  Decimation		  "1"
		  Lockdown		  off
		}
		Block {
		  BlockType		  MultiPortSwitch
		  Name			  "Multiport\nSwitch"
		  SID			  "2143"
		  Ports			  [4, 1]
		  Position		  [495, 129, 530, 291]
		  DataPortOrder		  "Specify indices"
		  DataPortIndices	  "{1,0,-1}"
		  zeroidx		  off
		  InputSameDT		  off
		  SaturateOnIntegerOverflow off
		}
		Block {
		  BlockType		  Signum
		  Name			  "Sign"
		  SID			  "2144"
		  Position		  [410, 135, 440, 165]
		  NamePlacement		  "alternate"
		}
		Block {
		  BlockType		  Switch
		  Name			  "Switch"
		  SID			  "2145"
		  Position		  [195, 112, 305, 188]
		  Threshold		  "1e-6"
		  InputSameDT		  off
		  SaturateOnIntegerOverflow off
		}
		Block {
		  BlockType		  Outport
		  Name			  "FrictionZ"
		  SID			  "2146"
		  Position		  [565, 203, 595, 217]
		  IconDisplay		  "Port number"
		}
		Line {
		  SrcBlock		  "Multiport\nSwitch"
		  SrcPort		  1
		  DstBlock		  "FrictionZ"
		  DstPort		  1
		}
		Line {
		  SrcBlock		  "Sign"
		  SrcPort		  1
		  Points		  [15, 0]
		  Branch {
		    DstBlock		    "Multiport\nSwitch"
		    DstPort		    1
		  }
		  Branch {
		    Points		    [0, -75]
		    DstBlock		    "Display3"
		    DstPort		    1
		  }
		}
		Line {
		  SrcBlock		  "Constant1"
		  SrcPort		  1
		  DstBlock		  "Multiport\nSwitch"
		  DstPort		  2
		}
		Line {
		  SrcBlock		  "Constant3"
		  SrcPort		  1
		  DstBlock		  "Multiport\nSwitch"
		  DstPort		  3
		}
		Line {
		  SrcBlock		  "Constant2"
		  SrcPort		  1
		  DstBlock		  "Multiport\nSwitch"
		  DstPort		  4
		}
		Line {
		  SrcBlock		  "SpeedZ"
		  SrcPort		  1
		  Points		  [10, 0]
		  Branch {
		    DstBlock		    "Abs"
		    DstPort		    1
		  }
		  Branch {
		    Points		    [0, -25]
		    DstBlock		    "Switch"
		    DstPort		    1
		  }
		}
		Line {
		  SrcBlock		  "Abs"
		  SrcPort		  1
		  DstBlock		  "Switch"
		  DstPort		  2
		}
		Line {
		  SrcBlock		  "Switch"
		  SrcPort		  1
		  Points		  [55, 0]
		  Branch {
		    DstBlock		    "Sign"
		    DstPort		    1
		  }
		  Branch {
		    Points		    [0, -110]
		    DstBlock		    "Display1"
		    DstPort		    1
		  }
		}
		Line {
		  SrcBlock		  "Constant4"
		  SrcPort		  1
		  Points		  [5, 0; 0, -55]
		  DstBlock		  "Switch"
		  DstPort		  3
		}
	      }
	    }
	    Block {
	      BlockType		      Constant
	      Name		      "Constant1"
	      SID		      "2147"
	      Position		      [570, 445, 590, 465]
	      ShowName		      off
	      Value		      "3"
	    }
	    Block {
	      BlockType		      Demux
	      Name		      "Demux1"
	      SID		      "2148"
	      Ports		      [1, 2]
	      Position		      [350, 28, 355, 92]
	      ShowName		      off
	      Outputs		      "2"
	      DisplayOption	      "bar"
	      Port {
		PortNumber		1
		Name			"thx"
		RTWStorageClass		"Auto"
		DataLoggingNameMode	"SignalName"
	      }
	      Port {
		PortNumber		2
		Name			"thy"
		RTWStorageClass		"Auto"
		DataLoggingNameMode	"SignalName"
	      }
	    }
	    Block {
	      BlockType		      Demux
	      Name		      "Demux2"
	      SID		      "2149"
	      Ports		      [1, 2]
	      Position		      [355, 464, 360, 531]
	      ShowName		      off
	      Outputs		      "2"
	      DisplayOption	      "bar"
	      Port {
		PortNumber		1
		Name			"thx*"
		RTWStorageClass		"Auto"
		DataLoggingNameMode	"SignalName"
	      }
	      Port {
		PortNumber		2
		Name			"thy*"
		RTWStorageClass		"Auto"
		DataLoggingNameMode	"SignalName"
	      }
	    }
	    Block {
	      BlockType		      Demux
	      Name		      "Demux4"
	      SID		      "2150"
	      Ports		      [1, 6]
	      Position		      [70, 222, 75, 408]
	      ShowName		      off
	      Outputs		      "6"
	      DisplayOption	      "bar"
	      Port {
		PortNumber		1
		Name			"xr"
		PropagatedSignals	"qxr-modif"
		RTWStorageClass		"Auto"
		DataLoggingNameMode	"SignalName"
	      }
	      Port {
		PortNumber		2
		Name			"xr*"
		PropagatedSignals	"qxdr-modif"
		RTWStorageClass		"Auto"
		DataLoggingNameMode	"SignalName"
	      }
	      Port {
		PortNumber		3
		Name			"yr"
		PropagatedSignals	"qyr-modif"
		RTWStorageClass		"Auto"
		DataLoggingNameMode	"SignalName"
	      }
	      Port {
		PortNumber		4
		Name			"yr*"
		PropagatedSignals	"qydr-modif"
		RTWStorageClass		"Auto"
		DataLoggingNameMode	"SignalName"
	      }
	      Port {
		PortNumber		5
		Name			"lr"
		PropagatedSignals	"qzr"
		RTWStorageClass		"Auto"
		DataLoggingNameMode	"SignalName"
	      }
	      Port {
		PortNumber		6
		Name			"lr*"
		PropagatedSignals	"qzdr"
		RTWStorageClass		"Auto"
		DataLoggingNameMode	"SignalName"
	      }
	    }
	    Block {
	      BlockType		      Demux
	      Name		      "Demux6"
	      SID		      "2151"
	      Ports		      [1, 3]
	      Position		      [120, 92, 125, 168]
	      ShowName		      off
	      Outputs		      "3"
	      DisplayOption	      "bar"
	      Port {
		PortNumber		1
		Name			"xr**"
		PropagatedSignals	"qxdd_modif"
		RTWStorageClass		"Auto"
		DataLoggingNameMode	"SignalName"
	      }
	      Port {
		PortNumber		2
		Name			"yr**"
		PropagatedSignals	"qydd_modif"
		RTWStorageClass		"Auto"
		DataLoggingNameMode	"SignalName"
	      }
	      Port {
		PortNumber		3
		Name			"lr**"
		PropagatedSignals	"qzdd"
		RTWStorageClass		"Auto"
		DataLoggingNameMode	"SignalName"
	      }
	    }
	    Block {
	      BlockType		      Gain
	      Name		      "Gain1"
	      SID		      "2152"
	      Position		      [775, 109, 805, 141]
	      ShowName		      off
	      Gain		      "m"
	      ParamDataTypeStr	      "Inherit: Inherit via internal rule"
	      OutDataTypeStr	      "Inherit: Inherit via internal rule"
	      SaturateOnIntegerOverflow	off
	    }
	    Block {
	      BlockType		      Gain
	      Name		      "Gain10"
	      SID		      "2153"
	      Position		      [940, 1154, 1020, 1186]
	      ShowName		      off
	      Gain		      "rgy*Rpy"
	      ParamDataTypeStr	      "Inherit: Inherit via internal rule"
	      OutDataTypeStr	      "Inherit: Inherit via internal rule"
	      SaturateOnIntegerOverflow	off
	    }
	    Block {
	      BlockType		      Gain
	      Name		      "Gain11"
	      SID		      "2154"
	      Position		      [780, 1194, 810, 1226]
	      ShowName		      off
	      Gain		      "m"
	      ParamDataTypeStr	      "Inherit: Inherit via internal rule"
	      OutDataTypeStr	      "Inherit: Inherit via internal rule"
	      SaturateOnIntegerOverflow	off
	    }
	    Block {
	      BlockType		      Gain
	      Name		      "Gain12"
	      SID		      "2155"
	      Position		      [780, 1024, 810, 1056]
	      ShowName		      off
	      Gain		      "m"
	      ParamDataTypeStr	      "Inherit: Inherit via internal rule"
	      OutDataTypeStr	      "Inherit: Inherit via internal rule"
	      SaturateOnIntegerOverflow	off
	    }
	    Block {
	      BlockType		      Gain
	      Name		      "Gain13"
	      SID		      "2156"
	      Position		      [780, 1109, 810, 1141]
	      ShowName		      off
	      Gain		      "m"
	      ParamDataTypeStr	      "Inherit: Inherit via internal rule"
	      OutDataTypeStr	      "Inherit: Inherit via internal rule"
	      SaturateOnIntegerOverflow	off
	    }
	    Block {
	      BlockType		      Gain
	      Name		      "Gain14"
	      SID		      "2157"
	      Position		      [780, 1279, 810, 1311]
	      ShowName		      off
	      Gain		      "m"
	      ParamDataTypeStr	      "Inherit: Inherit via internal rule"
	      OutDataTypeStr	      "Inherit: Inherit via internal rule"
	      SaturateOnIntegerOverflow	off
	    }
	    Block {
	      BlockType		      Gain
	      Name		      "Gain15"
	      SID		      "2158"
	      Position		      [940, 1894, 1020, 1926]
	      ShowName		      off
	      Gain		      "rgz*Rpz"
	      ParamDataTypeStr	      "Inherit: Inherit via internal rule"
	      OutDataTypeStr	      "Inherit: Inherit via internal rule"
	      SaturateOnIntegerOverflow	off
	    }
	    Block {
	      BlockType		      Gain
	      Name		      "Gain16"
	      SID		      "2159"
	      Position		      [780, 1679, 810, 1711]
	      ShowName		      off
	      Gain		      "m"
	      ParamDataTypeStr	      "Inherit: Inherit via internal rule"
	      OutDataTypeStr	      "Inherit: Inherit via internal rule"
	      SaturateOnIntegerOverflow	off
	    }
	    Block {
	      BlockType		      Gain
	      Name		      "Gain17"
	      SID		      "2160"
	      Position		      [780, 1764, 810, 1796]
	      ShowName		      off
	      Gain		      "m"
	      ParamDataTypeStr	      "Inherit: Inherit via internal rule"
	      OutDataTypeStr	      "Inherit: Inherit via internal rule"
	      SaturateOnIntegerOverflow	off
	    }
	    Block {
	      BlockType		      Gain
	      Name		      "Gain18"
	      SID		      "2161"
	      Position		      [780, 1849, 810, 1881]
	      ShowName		      off
	      Gain		      "m"
	      ParamDataTypeStr	      "Inherit: Inherit via internal rule"
	      OutDataTypeStr	      "Inherit: Inherit via internal rule"
	      SaturateOnIntegerOverflow	off
	    }
	    Block {
	      BlockType		      Gain
	      Name		      "Gain19"
	      SID		      "2162"
	      Position		      [780, 1934, 810, 1966]
	      ShowName		      off
	      Gain		      "m"
	      ParamDataTypeStr	      "Inherit: Inherit via internal rule"
	      OutDataTypeStr	      "Inherit: Inherit via internal rule"
	      SaturateOnIntegerOverflow	off
	    }
	    Block {
	      BlockType		      Gain
	      Name		      "Gain2"
	      SID		      "2163"
	      Position		      [765, 534, 810, 566]
	      ShowName		      off
	      Gain		      "m*g"
	      ParamDataTypeStr	      "Inherit: Inherit via internal rule"
	      OutDataTypeStr	      "Inherit: Inherit via internal rule"
	      SaturateOnIntegerOverflow	off
	    }
	    Block {
	      BlockType		      Gain
	      Name		      "Gain20"
	      SID		      "2164"
	      Position		      [780, 2019, 810, 2051]
	      ShowName		      off
	      Gain		      "m"
	      ParamDataTypeStr	      "Inherit: Inherit via internal rule"
	      OutDataTypeStr	      "Inherit: Inherit via internal rule"
	      SaturateOnIntegerOverflow	off
	    }
	    Block {
	      BlockType		      Gain
	      Name		      "Gain21"
	      SID		      "2165"
	      Position		      [780, 2104, 825, 2136]
	      ShowName		      off
	      Gain		      "m*g"
	      ParamDataTypeStr	      "Inherit: Inherit via internal rule"
	      OutDataTypeStr	      "Inherit: Inherit via internal rule"
	      SaturateOnIntegerOverflow	off
	    }
	    Block {
	      BlockType		      Gain
	      Name		      "Gain3"
	      SID		      "2166"
	      Position		      [930, 324, 1010, 356]
	      ShowName		      off
	      Gain		      "rgx*Rpx"
	      ParamDataTypeStr	      "Inherit: Inherit via internal rule"
	      OutDataTypeStr	      "Inherit: Inherit via internal rule"
	      SaturateOnIntegerOverflow	off
	    }
	    Block {
	      BlockType		      Gain
	      Name		      "Gain4"
	      SID		      "2167"
	      Position		      [775, 364, 805, 396]
	      ShowName		      off
	      Gain		      "m"
	      ParamDataTypeStr	      "Inherit: Inherit via internal rule"
	      OutDataTypeStr	      "Inherit: Inherit via internal rule"
	      SaturateOnIntegerOverflow	off
	    }
	    Block {
	      BlockType		      Gain
	      Name		      "Gain5"
	      SID		      "2168"
	      Position		      [775, 194, 805, 226]
	      ShowName		      off
	      Gain		      "m"
	      ParamDataTypeStr	      "Inherit: Inherit via internal rule"
	      OutDataTypeStr	      "Inherit: Inherit via internal rule"
	      SaturateOnIntegerOverflow	off
	    }
	    Block {
	      BlockType		      Gain
	      Name		      "Gain6"
	      SID		      "2169"
	      Position		      [775, 279, 805, 311]
	      ShowName		      off
	      Gain		      "m"
	      ParamDataTypeStr	      "Inherit: Inherit via internal rule"
	      OutDataTypeStr	      "Inherit: Inherit via internal rule"
	      SaturateOnIntegerOverflow	off
	    }
	    Block {
	      BlockType		      Gain
	      Name		      "Gain7"
	      SID		      "2170"
	      Position		      [775, 449, 805, 481]
	      ShowName		      off
	      Gain		      "m"
	      ParamDataTypeStr	      "Inherit: Inherit via internal rule"
	      OutDataTypeStr	      "Inherit: Inherit via internal rule"
	      SaturateOnIntegerOverflow	off
	    }
	    Block {
	      BlockType		      Gain
	      Name		      "Gain8"
	      SID		      "2171"
	      Position		      [780, 939, 810, 971]
	      ShowName		      off
	      Gain		      "m"
	      ParamDataTypeStr	      "Inherit: Inherit via internal rule"
	      OutDataTypeStr	      "Inherit: Inherit via internal rule"
	      SaturateOnIntegerOverflow	off
	    }
	    Block {
	      BlockType		      Gain
	      Name		      "Gain9"
	      SID		      "2172"
	      Position		      [770, 1364, 815, 1396]
	      ShowName		      off
	      Gain		      "m*g"
	      ParamDataTypeStr	      "Inherit: Inherit via internal rule"
	      OutDataTypeStr	      "Inherit: Inherit via internal rule"
	      SaturateOnIntegerOverflow	off
	    }
	    Block {
	      BlockType		      Math
	      Name		      "Math\nFunction"
	      SID		      "2173"
	      Ports		      [1, 1]
	      Position		      [600, 30, 630, 60]
	      ShowName		      off
	      Operator		      "square"
	    }
	    Block {
	      BlockType		      Math
	      Name		      "Math\nFunction1"
	      SID		      "2174"
	      Ports		      [2, 1]
	      Position		      [610, 416, 635, 469]
	      ShowName		      off
	      Operator		      "pow"
	    }
	    Block {
	      BlockType		      Math
	      Name		      "Math\nFunction10"
	      SID		      "2175"
	      Ports		      [1, 1]
	      Position		      [535, 1395, 565, 1425]
	      ShowName		      off
	      Operator		      "square"
	    }
	    Block {
	      BlockType		      Math
	      Name		      "Math\nFunction11"
	      SID		      "2176"
	      Ports		      [1, 1]
	      Position		      [530, 1965, 560, 1995]
	      ShowName		      off
	      Operator		      "square"
	    }
	    Block {
	      BlockType		      Math
	      Name		      "Math\nFunction12"
	      SID		      "2177"
	      Ports		      [1, 1]
	      Position		      [530, 2035, 560, 2065]
	      ShowName		      off
	      Operator		      "square"
	    }
	    Block {
	      BlockType		      Math
	      Name		      "Math\nFunction2"
	      SID		      "2178"
	      Ports		      [1, 1]
	      Position		      [530, 465, 560, 495]
	      ShowName		      off
	      Operator		      "square"
	    }
	    Block {
	      BlockType		      Math
	      Name		      "Math\nFunction3"
	      SID		      "2179"
	      Ports		      [1, 1]
	      Position		      [600, 60, 630, 90]
	      ShowName		      off
	      Operator		      "square"
	    }
	    Block {
	      BlockType		      Math
	      Name		      "Math\nFunction4"
	      SID		      "2180"
	      Ports		      [1, 1]
	      Position		      [530, 595, 560, 625]
	      ShowName		      off
	      Operator		      "square"
	    }
	    Block {
	      BlockType		      Math
	      Name		      "Math\nFunction5"
	      SID		      "2181"
	      Ports		      [1, 1]
	      Position		      [580, 695, 610, 725]
	      ShowName		      off
	      Operator		      "square"
	    }
	    Block {
	      BlockType		      Math
	      Name		      "Math\nFunction6"
	      SID		      "2182"
	      Ports		      [1, 1]
	      Position		      [605, 860, 635, 890]
	      ShowName		      off
	      Operator		      "square"
	    }
	    Block {
	      BlockType		      Math
	      Name		      "Math\nFunction7"
	      SID		      "2183"
	      Ports		      [1, 1]
	      Position		      [605, 1245, 635, 1275]
	      ShowName		      off
	      Operator		      "square"
	    }
	    Block {
	      BlockType		      Math
	      Name		      "Math\nFunction8"
	      SID		      "2184"
	      Ports		      [1, 1]
	      Position		      [535, 1275, 565, 1305]
	      ShowName		      off
	      Operator		      "square"
	    }
	    Block {
	      BlockType		      Math
	      Name		      "Math\nFunction9"
	      SID		      "2185"
	      Ports		      [1, 1]
	      Position		      [600, 1935, 630, 1965]
	      ShowName		      off
	      Operator		      "square"
	    }
	    Block {
	      BlockType		      Mux
	      Name		      "Mux"
	      SID		      "2186"
	      Ports		      [3, 1]
	      Position		      [1125, 344, 1135, 476]
	      ShowName		      off
	      Inputs		      "3"
	      DisplayOption	      "bar"
	    }
	    Block {
	      BlockType		      Product
	      Name		      "Product1"
	      SID		      "2187"
	      Ports		      [4, 1]
	      Position		      [675, 125, 690, 245]
	      ShowName		      off
	      Inputs		      "4"
	      InputSameDT	      off
	      OutDataTypeStr	      "Inherit: Inherit via internal rule"
	      SaturateOnIntegerOverflow	off
	    }
	    Block {
	      BlockType		      Product
	      Name		      "Product10"
	      SID		      "2188"
	      Ports		      [2, 1]
	      Position		      [680, 855, 695, 930]
	      ShowName		      off
	      InputSameDT	      off
	      OutDataTypeStr	      "Inherit: Inherit via internal rule"
	      SaturateOnIntegerOverflow	off
	    }
	    Block {
	      BlockType		      Product
	      Name		      "Product11"
	      SID		      "2189"
	      Ports		      [3, 1]
	      Position		      [680, 1334, 695, 1426]
	      ShowName		      off
	      Inputs		      "3"
	      InputSameDT	      off
	      OutDataTypeStr	      "Inherit: Inherit via internal rule"
	      SaturateOnIntegerOverflow	off
	    }
	    Block {
	      BlockType		      Product
	      Name		      "Product12"
	      SID		      "2190"
	      Ports		      [3, 1]
	      Position		      [680, 1464, 695, 1556]
	      ShowName		      off
	      Inputs		      "3"
	      InputSameDT	      off
	      OutDataTypeStr	      "Inherit: Inherit via internal rule"
	      SaturateOnIntegerOverflow	off
	    }
	    Block {
	      BlockType		      Product
	      Name		      "Product13"
	      SID		      "2191"
	      Ports		      [3, 1]
	      Position		      [685, 1734, 700, 1826]
	      ShowName		      off
	      Inputs		      "3"
	      InputSameDT	      off
	      OutDataTypeStr	      "Inherit: Inherit via internal rule"
	      SaturateOnIntegerOverflow	off
	    }
	    Block {
	      BlockType		      Product
	      Name		      "Product14"
	      SID		      "2192"
	      Ports		      [2, 1]
	      Position		      [685, 1836, 700, 1894]
	      ShowName		      off
	      InputSameDT	      off
	      OutDataTypeStr	      "Inherit: Inherit via internal rule"
	      SaturateOnIntegerOverflow	off
	    }
	    Block {
	      BlockType		      Product
	      Name		      "Product15"
	      SID		      "2193"
	      Ports		      [3, 1]
	      Position		      [685, 1904, 700, 1996]
	      ShowName		      off
	      Inputs		      "3"
	      InputSameDT	      off
	      OutDataTypeStr	      "Inherit: Inherit via internal rule"
	      SaturateOnIntegerOverflow	off
	    }
	    Block {
	      BlockType		      Product
	      Name		      "Product16"
	      SID		      "2194"
	      Ports		      [2, 1]
	      Position		      [685, 2006, 700, 2064]
	      ShowName		      off
	      InputSameDT	      off
	      OutDataTypeStr	      "Inherit: Inherit via internal rule"
	      SaturateOnIntegerOverflow	off
	    }
	    Block {
	      BlockType		      Product
	      Name		      "Product17"
	      SID		      "2195"
	      Ports		      [2, 1]
	      Position		      [685, 2091, 700, 2149]
	      ShowName		      off
	      InputSameDT	      off
	      OutDataTypeStr	      "Inherit: Inherit via internal rule"
	      SaturateOnIntegerOverflow	off
	    }
	    Block {
	      BlockType		      Product
	      Name		      "Product2"
	      SID		      "2196"
	      Ports		      [3, 1]
	      Position		      [675, 249, 690, 341]
	      ShowName		      off
	      Inputs		      "3"
	      InputSameDT	      off
	      OutDataTypeStr	      "Inherit: Inherit via internal rule"
	      SaturateOnIntegerOverflow	off
	    }
	    Block {
	      BlockType		      Product
	      Name		      "Product3"
	      SID		      "2197"
	      Ports		      [4, 1]
	      Position		      [675, 344, 690, 496]
	      ShowName		      off
	      Inputs		      "4"
	      InputSameDT	      off
	      OutDataTypeStr	      "Inherit: Inherit via internal rule"
	      SaturateOnIntegerOverflow	off
	    }
	    Block {
	      BlockType		      Product
	      Name		      "Product4"
	      SID		      "2198"
	      Ports		      [3, 1]
	      Position		      [675, 29, 690, 121]
	      ShowName		      off
	      Inputs		      "3"
	      InputSameDT	      off
	      OutDataTypeStr	      "Inherit: Inherit via internal rule"
	      SaturateOnIntegerOverflow	off
	    }
	    Block {
	      BlockType		      Product
	      Name		      "Product5"
	      SID		      "2199"
	      Ports		      [4, 1]
	      Position		      [675, 505, 690, 625]
	      ShowName		      off
	      Inputs		      "4"
	      InputSameDT	      off
	      OutDataTypeStr	      "Inherit: Inherit via internal rule"
	      SaturateOnIntegerOverflow	off
	    }
	    Block {
	      BlockType		      Product
	      Name		      "Product6"
	      SID		      "2200"
	      Ports		      [3, 1]
	      Position		      [675, 634, 690, 726]
	      ShowName		      off
	      Inputs		      "3"
	      InputSameDT	      off
	      OutDataTypeStr	      "Inherit: Inherit via internal rule"
	      SaturateOnIntegerOverflow	off
	    }
	    Block {
	      BlockType		      Product
	      Name		      "Product7"
	      SID		      "2201"
	      Ports		      [4, 1]
	      Position		      [680, 955, 695, 1075]
	      ShowName		      off
	      Inputs		      "4"
	      InputSameDT	      off
	      OutDataTypeStr	      "Inherit: Inherit via internal rule"
	      SaturateOnIntegerOverflow	off
	    }
	    Block {
	      BlockType		      Product
	      Name		      "Product8"
	      SID		      "2202"
	      Ports		      [2, 1]
	      Position		      [680, 1085, 695, 1160]
	      ShowName		      off
	      InputSameDT	      off
	      OutDataTypeStr	      "Inherit: Inherit via internal rule"
	      SaturateOnIntegerOverflow	off
	    }
	    Block {
	      BlockType		      Product
	      Name		      "Product9"
	      SID		      "2203"
	      Ports		      [4, 1]
	      Position		      [680, 1185, 695, 1305]
	      ShowName		      off
	      Inputs		      "4"
	      InputSameDT	      off
	      OutDataTypeStr	      "Inherit: Inherit via internal rule"
	      SaturateOnIntegerOverflow	off
	    }
	    Block {
	      BlockType		      Terminator
	      Name		      "Terminator1"
	      SID		      "2204"
	      Position		      [105, 294, 115, 306]
	      ShowName		      off
	    }
	    Block {
	      BlockType		      Terminator
	      Name		      "Terminator3"
	      SID		      "2205"
	      Position		      [105, 234, 115, 246]
	      ShowName		      off
	    }
	    Block {
	      BlockType		      Trigonometry
	      Name		      "Trigonometric\nFunction1"
	      SID		      "2206"
	      Ports		      [1, 1]
	      Position		      [530, 155, 560, 185]
	      ShowName		      off
	    }
	    Block {
	      BlockType		      Trigonometry
	      Name		      "Trigonometric\nFunction10"
	      SID		      "2207"
	      Ports		      [1, 1]
	      Position		      [530, 535, 560, 565]
	      ShowName		      off
	    }
	    Block {
	      BlockType		      Trigonometry
	      Name		      "Trigonometric\nFunction11"
	      SID		      "2208"
	      Ports		      [1, 1]
	      Position		      [530, 565, 560, 595]
	      ShowName		      off
	      Operator		      "cos"
	    }
	    Block {
	      BlockType		      Trigonometry
	      Name		      "Trigonometric\nFunction12"
	      SID		      "2209"
	      Ports		      [1, 1]
	      Position		      [530, 635, 560, 665]
	      ShowName		      off
	    }
	    Block {
	      BlockType		      Trigonometry
	      Name		      "Trigonometric\nFunction13"
	      SID		      "2210"
	      Ports		      [1, 1]
	      Position		      [530, 665, 560, 695]
	      ShowName		      off
	      Operator		      "cos"
	    }
	    Block {
	      BlockType		      Trigonometry
	      Name		      "Trigonometric\nFunction14"
	      SID		      "2211"
	      Ports		      [1, 1]
	      Position		      [530, 695, 560, 725]
	      ShowName		      off
	      Operator		      "cos"
	    }
	    Block {
	      BlockType		      Trigonometry
	      Name		      "Trigonometric\nFunction15"
	      SID		      "2212"
	      Ports		      [1, 1]
	      Position		      [535, 985, 565, 1015]
	      ShowName		      off
	    }
	    Block {
	      BlockType		      Trigonometry
	      Name		      "Trigonometric\nFunction16"
	      SID		      "2213"
	      Ports		      [1, 1]
	      Position		      [535, 1365, 565, 1395]
	      ShowName		      off
	    }
	    Block {
	      BlockType		      Trigonometry
	      Name		      "Trigonometric\nFunction17"
	      SID		      "2214"
	      Ports		      [1, 1]
	      Position		      [535, 1735, 565, 1765]
	      ShowName		      off
	    }
	    Block {
	      BlockType		      Trigonometry
	      Name		      "Trigonometric\nFunction18"
	      SID		      "2215"
	      Ports		      [1, 1]
	      Position		      [535, 1465, 565, 1495]
	      ShowName		      off
	      Operator		      "cos"
	    }
	    Block {
	      BlockType		      Trigonometry
	      Name		      "Trigonometric\nFunction19"
	      SID		      "2216"
	      Ports		      [1, 1]
	      Position		      [535, 1495, 565, 1525]
	      ShowName		      off
	      Operator		      "cos"
	    }
	    Block {
	      BlockType		      Trigonometry
	      Name		      "Trigonometric\nFunction2"
	      SID		      "2217"
	      Ports		      [1, 1]
	      Position		      [530, 30, 560, 60]
	      ShowName		      off
	    }
	    Block {
	      BlockType		      Trigonometry
	      Name		      "Trigonometric\nFunction20"
	      SID		      "2218"
	      Ports		      [1, 1]
	      Position		      [535, 1525, 565, 1555]
	      ShowName		      off
	    }
	    Block {
	      BlockType		      Trigonometry
	      Name		      "Trigonometric\nFunction21"
	      SID		      "2219"
	      Ports		      [1, 1]
	      Position		      [535, 860, 565, 890]
	      ShowName		      off
	    }
	    Block {
	      BlockType		      Trigonometry
	      Name		      "Trigonometric\nFunction22"
	      SID		      "2220"
	      Ports		      [1, 1]
	      Position		      [535, 955, 565, 985]
	      ShowName		      off
	      Operator		      "cos"
	    }
	    Block {
	      BlockType		      Trigonometry
	      Name		      "Trigonometric\nFunction23"
	      SID		      "2221"
	      Ports		      [1, 1]
	      Position		      [535, 1015, 565, 1045]
	      ShowName		      off
	    }
	    Block {
	      BlockType		      Trigonometry
	      Name		      "Trigonometric\nFunction24"
	      SID		      "2222"
	      Ports		      [1, 1]
	      Position		      [535, 1090, 565, 1120]
	      ShowName		      off
	    }
	    Block {
	      BlockType		      Trigonometry
	      Name		      "Trigonometric\nFunction25"
	      SID		      "2223"
	      Ports		      [1, 1]
	      Position		      [535, 1215, 565, 1245]
	      ShowName		      off
	    }
	    Block {
	      BlockType		      Trigonometry
	      Name		      "Trigonometric\nFunction26"
	      SID		      "2224"
	      Ports		      [1, 1]
	      Position		      [535, 1245, 565, 1275]
	      ShowName		      off
	      Operator		      "cos"
	    }
	    Block {
	      BlockType		      Trigonometry
	      Name		      "Trigonometric\nFunction27"
	      SID		      "2225"
	      Ports		      [1, 1]
	      Position		      [535, 1765, 565, 1795]
	      ShowName		      off
	      Operator		      "cos"
	    }
	    Block {
	      BlockType		      Trigonometry
	      Name		      "Trigonometric\nFunction28"
	      SID		      "2226"
	      Ports		      [1, 1]
	      Position		      [535, 1835, 565, 1865]
	      ShowName		      off
	    }
	    Block {
	      BlockType		      Trigonometry
	      Name		      "Trigonometric\nFunction29"
	      SID		      "2227"
	      Ports		      [1, 1]
	      Position		      [530, 1935, 560, 1965]
	      ShowName		      off
	      Operator		      "cos"
	    }
	    Block {
	      BlockType		      Trigonometry
	      Name		      "Trigonometric\nFunction3"
	      SID		      "2228"
	      Ports		      [1, 1]
	      Position		      [530, 125, 560, 155]
	      ShowName		      off
	    }
	    Block {
	      BlockType		      Trigonometry
	      Name		      "Trigonometric\nFunction30"
	      SID		      "2229"
	      Ports		      [1, 1]
	      Position		      [530, 2090, 560, 2120]
	      ShowName		      off
	      Operator		      "cos"
	    }
	    Block {
	      BlockType		      Trigonometry
	      Name		      "Trigonometric\nFunction31"
	      SID		      "2230"
	      Ports		      [1, 1]
	      Position		      [530, 2120, 560, 2150]
	      ShowName		      off
	      Operator		      "cos"
	    }
	    Block {
	      BlockType		      Trigonometry
	      Name		      "Trigonometric\nFunction4"
	      SID		      "2231"
	      Ports		      [1, 1]
	      Position		      [530, 185, 560, 215]
	      ShowName		      off
	      Operator		      "cos"
	    }
	    Block {
	      BlockType		      Trigonometry
	      Name		      "Trigonometric\nFunction5"
	      SID		      "2232"
	      Ports		      [1, 1]
	      Position		      [530, 250, 560, 280]
	      ShowName		      off
	    }
	    Block {
	      BlockType		      Trigonometry
	      Name		      "Trigonometric\nFunction6"
	      SID		      "2233"
	      Ports		      [1, 1]
	      Position		      [530, 385, 560, 415]
	      ShowName		      off
	    }
	    Block {
	      BlockType		      Trigonometry
	      Name		      "Trigonometric\nFunction7"
	      SID		      "2234"
	      Ports		      [1, 1]
	      Position		      [530, 415, 560, 445]
	      ShowName		      off
	      Operator		      "cos"
	    }
	    Block {
	      BlockType		      Trigonometry
	      Name		      "Trigonometric\nFunction8"
	      SID		      "2235"
	      Ports		      [1, 1]
	      Position		      [530, 60, 560, 90]
	      ShowName		      off
	      Operator		      "cos"
	    }
	    Block {
	      BlockType		      Trigonometry
	      Name		      "Trigonometric\nFunction9"
	      SID		      "2236"
	      Ports		      [1, 1]
	      Position		      [530, 280, 560, 310]
	      ShowName		      off
	      Operator		      "cos"
	    }
	    Block {
	      BlockType		      Outport
	      Name		      "fd"
	      SID		      "2237"
	      Position		      [1170, 403, 1200, 417]
	      IconDisplay	      "Port number"
	    }
	    Line {
	      Name		      "yr"
	      Labels		      [-1, 1]
	      SrcBlock		      "Demux4"
	      SrcPort		      3
	      DstBlock		      "Terminator1"
	      DstPort		      1
	    }
	    Line {
	      Name		      "yr*"
	      Labels		      [-1, 1; 0, 1]
	      SrcBlock		      "Demux4"
	      SrcPort		      4
	      Points		      [35, 0; 0, 1250]
	      DstBlock		      "Columb Friction Y"
	      DstPort		      1
	    }
	    Line {
	      Name		      "xr*"
	      Labels		      [-1, 1; 0, 1]
	      SrcBlock		      "Demux4"
	      SrcPort		      2
	      Points		      [55, 0; 0, 495]
	      DstBlock		      "Columb Friction X"
	      DstPort		      1
	    }
	    Line {
	      Name		      "xr"
	      Labels		      [-1, 1]
	      SrcBlock		      "Demux4"
	      SrcPort		      1
	      DstBlock		      "Terminator3"
	      DstPort		      1
	    }
	    Line {
	      Name		      "fdl"
	      Labels		      [0, 1]
	      SrcBlock		      "Add5"
	      SrcPort		      1
	      Points		      [50, 0; 0, -1475]
	      DstBlock		      "Mux"
	      DstPort		      3
	    }
	    Line {
	      SrcBlock		      "Add6"
	      SrcPort		      1
	      DstBlock		      "Gain15"
	      DstPort		      1
	    }
	    Line {
	      SrcBlock		      "Gain21"
	      SrcPort		      1
	      DstBlock		      "Add6"
	      DstPort		      6
	    }
	    Line {
	      SrcBlock		      "Trigonometric\nFunction31"
	      SrcPort		      1
	      DstBlock		      "Product17"
	      DstPort		      2
	    }
	    Line {
	      SrcBlock		      "Trigonometric\nFunction30"
	      SrcPort		      1
	      DstBlock		      "Product17"
	      DstPort		      1
	    }
	    Line {
	      SrcBlock		      "Product17"
	      SrcPort		      1
	      DstBlock		      "Gain21"
	      DstPort		      1
	    }
	    Line {
	      SrcBlock		      "Gain20"
	      SrcPort		      1
	      DstBlock		      "Add6"
	      DstPort		      5
	    }
	    Line {
	      SrcBlock		      "Product16"
	      SrcPort		      1
	      DstBlock		      "Gain20"
	      DstPort		      1
	    }
	    Line {
	      SrcBlock		      "Math\nFunction12"
	      SrcPort		      1
	      DstBlock		      "Product16"
	      DstPort		      2
	    }
	    Line {
	      SrcBlock		      "Gain19"
	      SrcPort		      1
	      DstBlock		      "Add6"
	      DstPort		      4
	    }
	    Line {
	      SrcBlock		      "Product15"
	      SrcPort		      1
	      DstBlock		      "Gain19"
	      DstPort		      1
	    }
	    Line {
	      SrcBlock		      "Math\nFunction9"
	      SrcPort		      1
	      DstBlock		      "Product15"
	      DstPort		      2
	    }
	    Line {
	      SrcBlock		      "Trigonometric\nFunction29"
	      SrcPort		      1
	      DstBlock		      "Math\nFunction9"
	      DstPort		      1
	    }
	    Line {
	      SrcBlock		      "Math\nFunction11"
	      SrcPort		      1
	      DstBlock		      "Product15"
	      DstPort		      3
	    }
	    Line {
	      SrcBlock		      "Gain18"
	      SrcPort		      1
	      DstBlock		      "Add6"
	      DstPort		      3
	    }
	    Line {
	      SrcBlock		      "Trigonometric\nFunction28"
	      SrcPort		      1
	      DstBlock		      "Product14"
	      DstPort		      1
	    }
	    Line {
	      SrcBlock		      "Product14"
	      SrcPort		      1
	      DstBlock		      "Gain18"
	      DstPort		      1
	    }
	    Line {
	      SrcBlock		      "Gain17"
	      SrcPort		      1
	      DstBlock		      "Add6"
	      DstPort		      2
	    }
	    Line {
	      SrcBlock		      "Product13"
	      SrcPort		      1
	      DstBlock		      "Gain17"
	      DstPort		      1
	    }
	    Line {
	      SrcBlock		      "Trigonometric\nFunction27"
	      SrcPort		      1
	      DstBlock		      "Product13"
	      DstPort		      2
	    }
	    Line {
	      SrcBlock		      "Trigonometric\nFunction17"
	      SrcPort		      1
	      DstBlock		      "Product13"
	      DstPort		      1
	    }
	    Line {
	      SrcBlock		      "Gain16"
	      SrcPort		      1
	      DstBlock		      "Add6"
	      DstPort		      1
	    }
	    Line {
	      SrcBlock		      "Columb Friction Y"
	      SrcPort		      1
	      Points		      [100, 0; 0, -365]
	      DstBlock		      "Add4"
	      DstPort		      2
	    }
	    Line {
	      SrcBlock		      "Columb Friction Z"
	      SrcPort		      1
	      Points		      [100, 0; 0, -270]
	      DstBlock		      "Add5"
	      DstPort		      2
	    }
	    Line {
	      SrcBlock		      "Gain15"
	      SrcPort		      1
	      DstBlock		      "Add5"
	      DstPort		      1
	    }
	    Line {
	      SrcBlock		      "Math\nFunction7"
	      SrcPort		      1
	      DstBlock		      "Product9"
	      DstPort		      3
	    }
	    Line {
	      SrcBlock		      "Trigonometric\nFunction26"
	      SrcPort		      1
	      DstBlock		      "Math\nFunction7"
	      DstPort		      1
	    }
	    Line {
	      SrcBlock		      "Gain9"
	      SrcPort		      1
	      DstBlock		      "Add3"
	      DstPort		      6
	    }
	    Line {
	      SrcBlock		      "Product12"
	      SrcPort		      1
	      Points		      [35, 0; 0, -130]
	      DstBlock		      "Gain9"
	      DstPort		      1
	    }
	    Line {
	      SrcBlock		      "Trigonometric\nFunction20"
	      SrcPort		      1
	      DstBlock		      "Product12"
	      DstPort		      3
	    }
	    Line {
	      SrcBlock		      "Trigonometric\nFunction19"
	      SrcPort		      1
	      DstBlock		      "Product12"
	      DstPort		      2
	    }
	    Line {
	      SrcBlock		      "Trigonometric\nFunction18"
	      SrcPort		      1
	      DstBlock		      "Product12"
	      DstPort		      1
	    }
	    Line {
	      SrcBlock		      "Gain14"
	      SrcPort		      1
	      DstBlock		      "Add3"
	      DstPort		      5
	    }
	    Line {
	      SrcBlock		      "Product11"
	      SrcPort		      1
	      Points		      [20, 0; 0, -85]
	      DstBlock		      "Gain14"
	      DstPort		      1
	    }
	    Line {
	      SrcBlock		      "Math\nFunction10"
	      SrcPort		      1
	      DstBlock		      "Product11"
	      DstPort		      3
	    }
	    Line {
	      SrcBlock		      "Trigonometric\nFunction16"
	      SrcPort		      1
	      DstBlock		      "Product11"
	      DstPort		      2
	    }
	    Line {
	      SrcBlock		      "Math\nFunction8"
	      SrcPort		      1
	      DstBlock		      "Product9"
	      DstPort		      4
	    }
	    Line {
	      SrcBlock		      "Trigonometric\nFunction25"
	      SrcPort		      1
	      DstBlock		      "Product9"
	      DstPort		      2
	    }
	    Line {
	      SrcBlock		      "Gain11"
	      SrcPort		      1
	      DstBlock		      "Add3"
	      DstPort		      4
	    }
	    Line {
	      SrcBlock		      "Gain13"
	      SrcPort		      1
	      DstBlock		      "Add3"
	      DstPort		      3
	    }
	    Line {
	      SrcBlock		      "Product8"
	      SrcPort		      1
	      DstBlock		      "Gain13"
	      DstPort		      1
	    }
	    Line {
	      SrcBlock		      "Trigonometric\nFunction24"
	      SrcPort		      1
	      DstBlock		      "Product8"
	      DstPort		      1
	    }
	    Line {
	      SrcBlock		      "Gain8"
	      SrcPort		      1
	      DstBlock		      "Add3"
	      DstPort		      1
	    }
	    Line {
	      SrcBlock		      "Gain12"
	      SrcPort		      1
	      DstBlock		      "Add3"
	      DstPort		      2
	    }
	    Line {
	      SrcBlock		      "Trigonometric\nFunction23"
	      SrcPort		      1
	      DstBlock		      "Product7"
	      DstPort		      3
	    }
	    Line {
	      Name		      "fx"
	      Labels		      [0, 0]
	      SrcBlock		      "Add3"
	      SrcPort		      1
	      DstBlock		      "Gain10"
	      DstPort		      1
	    }
	    Line {
	      SrcBlock		      "Product9"
	      SrcPort		      1
	      Points		      [65, 0]
	      DstBlock		      "Gain11"
	      DstPort		      1
	    }
	    Line {
	      SrcBlock		      "Product10"
	      SrcPort		      1
	      Points		      [20, 0; 0, 60]
	      DstBlock		      "Gain8"
	      DstPort		      1
	    }
	    Line {
	      SrcBlock		      "Product7"
	      SrcPort		      1
	      Points		      [65, 0]
	      DstBlock		      "Gain12"
	      DstPort		      1
	    }
	    Line {
	      SrcBlock		      "Trigonometric\nFunction22"
	      SrcPort		      1
	      DstBlock		      "Product7"
	      DstPort		      1
	    }
	    Line {
	      SrcBlock		      "Trigonometric\nFunction15"
	      SrcPort		      1
	      DstBlock		      "Product7"
	      DstPort		      2
	    }
	    Line {
	      SrcBlock		      "Math\nFunction6"
	      SrcPort		      1
	      DstBlock		      "Product10"
	      DstPort		      1
	    }
	    Line {
	      SrcBlock		      "Trigonometric\nFunction21"
	      SrcPort		      1
	      DstBlock		      "Math\nFunction6"
	      DstPort		      1
	    }
	    Line {
	      SrcBlock		      "Gain2"
	      SrcPort		      1
	      DstBlock		      "Add2"
	      DstPort		      6
	    }
	    Line {
	      SrcBlock		      "Product6"
	      SrcPort		      1
	      Points		      [35, 0; 0, -130]
	      DstBlock		      "Gain2"
	      DstPort		      1
	    }
	    Line {
	      SrcBlock		      "Math\nFunction5"
	      SrcPort		      1
	      DstBlock		      "Product6"
	      DstPort		      3
	    }
	    Line {
	      SrcBlock		      "Trigonometric\nFunction14"
	      SrcPort		      1
	      DstBlock		      "Math\nFunction5"
	      DstPort		      1
	    }
	    Line {
	      SrcBlock		      "Trigonometric\nFunction13"
	      SrcPort		      1
	      DstBlock		      "Product6"
	      DstPort		      2
	    }
	    Line {
	      SrcBlock		      "Trigonometric\nFunction12"
	      SrcPort		      1
	      DstBlock		      "Product6"
	      DstPort		      1
	    }
	    Line {
	      SrcBlock		      "Gain7"
	      SrcPort		      1
	      DstBlock		      "Add2"
	      DstPort		      5
	    }
	    Line {
	      SrcBlock		      "Product5"
	      SrcPort		      1
	      Points		      [20, 0; 0, -100]
	      DstBlock		      "Gain7"
	      DstPort		      1
	    }
	    Line {
	      SrcBlock		      "Math\nFunction4"
	      SrcPort		      1
	      DstBlock		      "Product5"
	      DstPort		      4
	    }
	    Line {
	      SrcBlock		      "Trigonometric\nFunction11"
	      SrcPort		      1
	      DstBlock		      "Product5"
	      DstPort		      3
	    }
	    Line {
	      SrcBlock		      "Trigonometric\nFunction10"
	      SrcPort		      1
	      DstBlock		      "Product5"
	      DstPort		      2
	    }
	    Line {
	      SrcBlock		      "Math\nFunction2"
	      SrcPort		      1
	      DstBlock		      "Product3"
	      DstPort		      4
	    }
	    Line {
	      SrcBlock		      "Constant1"
	      SrcPort		      1
	      DstBlock		      "Math\nFunction1"
	      DstPort		      2
	    }
	    Line {
	      SrcBlock		      "Math\nFunction1"
	      SrcPort		      1
	      Points		      [0, -5]
	      DstBlock		      "Product3"
	      DstPort		      3
	    }
	    Line {
	      SrcBlock		      "Trigonometric\nFunction7"
	      SrcPort		      1
	      DstBlock		      "Math\nFunction1"
	      DstPort		      1
	    }
	    Line {
	      SrcBlock		      "Trigonometric\nFunction6"
	      SrcPort		      1
	      DstBlock		      "Product3"
	      DstPort		      2
	    }
	    Line {
	      SrcBlock		      "Gain4"
	      SrcPort		      1
	      DstBlock		      "Add2"
	      DstPort		      4
	    }
	    Line {
	      SrcBlock		      "Gain6"
	      SrcPort		      1
	      DstBlock		      "Add2"
	      DstPort		      3
	    }
	    Line {
	      SrcBlock		      "Product2"
	      SrcPort		      1
	      DstBlock		      "Gain6"
	      DstPort		      1
	    }
	    Line {
	      SrcBlock		      "Trigonometric\nFunction9"
	      SrcPort		      1
	      DstBlock		      "Product2"
	      DstPort		      2
	    }
	    Line {
	      SrcBlock		      "Trigonometric\nFunction5"
	      SrcPort		      1
	      DstBlock		      "Product2"
	      DstPort		      1
	    }
	    Line {
	      SrcBlock		      "Gain1"
	      SrcPort		      1
	      DstBlock		      "Add2"
	      DstPort		      1
	    }
	    Line {
	      SrcBlock		      "Gain5"
	      SrcPort		      1
	      DstBlock		      "Add2"
	      DstPort		      2
	    }
	    Line {
	      SrcBlock		      "Trigonometric\nFunction4"
	      SrcPort		      1
	      DstBlock		      "Product1"
	      DstPort		      3
	    }
	    Line {
	      SrcBlock		      "Math\nFunction3"
	      SrcPort		      1
	      DstBlock		      "Product4"
	      DstPort		      2
	    }
	    Line {
	      SrcBlock		      "Trigonometric\nFunction8"
	      SrcPort		      1
	      DstBlock		      "Math\nFunction3"
	      DstPort		      1
	    }
	    Line {
	      Name		      "thy*"
	      Labels		      [0, 1]
	      SrcBlock		      "Demux2"
	      SrcPort		      2
	      Points		      [20, 0; 0, 95]
	      Branch {
		Labels			[1, 0]
		Points			[0, 800]
		Branch {
		  Labels		  [-1, 1]
		  Points		  [0, 640]
		  DstBlock		  "Math\nFunction12"
		  DstPort		  1
		}
		Branch {
		  Labels		  [-1, 1]
		  DstBlock		  "Math\nFunction10"
		  DstPort		  1
		}
	      }
	      Branch {
		Labels			[-1, 1]
		DstBlock		"Math\nFunction4"
		DstPort			1
	      }
	    }
	    Line {
	      Name		      "thx*"
	      Labels		      [0, 1]
	      SrcBlock		      "Demux2"
	      SrcPort		      1
	      Points		      [40, 0]
	      Branch {
		Labels			[1, 0]
		Points			[0, 810]
		Branch {
		  Labels		  [-1, 1]
		  Points		  [0, 690]
		  DstBlock		  "Math\nFunction11"
		  DstPort		  1
		}
		Branch {
		  Labels		  [-1, 1]
		  DstBlock		  "Math\nFunction8"
		  DstPort		  1
		}
	      }
	      Branch {
		Labels			[-1, 1]
		DstBlock		"Math\nFunction2"
		DstPort			1
	      }
	    }
	    Line {
	      Name		      "thy"
	      Labels		      [0, 1]
	      SrcBlock		      "Demux1"
	      SrcPort		      2
	      Points		      [85, 0]
	      Branch {
		Points			[0, 95]
		Branch {
		  Points		  [0, 30]
		  Branch {
		    Points		    [0, 95]
		    Branch {
		    Points		    [0, 135]
		    Branch {
		    Points		    [0, 150]
		    Branch {
		    Points		    [0, 130]
		    Branch {
		    Labels		    [1, 0]
		    Points		    [0, 165]
		    Branch {
		    Points		    [0, 95]
		    Branch {
		    Points		    [0, 60]
		    Branch {
		    Points		    [0, 75]
		    Branch {
		    Points		    [0, 125]
		    Branch {
		    Points		    [0, 30]
		    Branch {
		    Points		    [0, 120]
		    Branch {
		    Points		    [0, 100]
		    Branch {
		    Points		    [0, 60]
		    Branch {
		    Points		    [0, 240]
		    Branch {
		    Points		    [0, 70]
		    Branch {
		    Points		    [0, 100]
		    Branch {
		    Labels		    [2, 0]
		    Points		    [0, 185]
		    DstBlock		    "Trigonometric\nFunction31"
		    DstPort		    1
		    }
		    Branch {
		    Labels		    [-1, 1]
		    DstBlock		    "Trigonometric\nFunction29"
		    DstPort		    1
		    }
		    }
		    Branch {
		    Labels		    [1, 0]
		    DstBlock		    "Trigonometric\nFunction28"
		    DstPort		    1
		    }
		    }
		    Branch {
		    Labels		    [1, 0]
		    DstBlock		    "Trigonometric\nFunction27"
		    DstPort		    1
		    }
		    }
		    Branch {
		    Labels		    [-1, 1]
		    DstBlock		    "Trigonometric\nFunction20"
		    DstPort		    1
		    }
		    }
		    Branch {
		    Labels		    [-1, 1]
		    DstBlock		    "Trigonometric\nFunction18"
		    DstPort		    1
		    }
		    }
		    Branch {
		    Labels		    [-1, 1]
		    DstBlock		    "Trigonometric\nFunction16"
		    DstPort		    1
		    }
		    }
		    Branch {
		    Labels		    [1, 0]
		    DstBlock		    "Trigonometric\nFunction26"
		    DstPort		    1
		    }
		    }
		    Branch {
		    Labels		    [1, 0]
		    DstBlock		    "Trigonometric\nFunction25"
		    DstPort		    1
		    }
		    }
		    Branch {
		    Labels		    [-1, 1]
		    DstBlock		    "Trigonometric\nFunction24"
		    DstPort		    1
		    }
		    }
		    Branch {
		    Labels		    [-1, 1]
		    DstBlock		    "Trigonometric\nFunction23"
		    DstPort		    1
		    }
		    }
		    Branch {
		    Labels		    [-1, 1]
		    DstBlock		    "Trigonometric\nFunction22"
		    DstPort		    1
		    }
		    }
		    Branch {
		    Labels		    [-1, 1]
		    DstBlock		    "Trigonometric\nFunction21"
		    DstPort		    1
		    }
		    }
		    Branch {
		    Labels		    [-1, 1]
		    DstBlock		    "Trigonometric\nFunction14"
		    DstPort		    1
		    }
		    }
		    Branch {
		    Labels		    [-1, 1]
		    DstBlock		    "Trigonometric\nFunction11"
		    DstPort		    1
		    }
		    }
		    Branch {
		    Labels		    [-1, 1]
		    DstBlock		    "Trigonometric\nFunction7"
		    DstPort		    1
		    }
		    }
		    Branch {
		    Labels		    [-1, 1]
		    DstBlock		    "Trigonometric\nFunction9"
		    DstPort		    1
		    }
		  }
		  Branch {
		    Labels		    [-1, 1]
		    DstBlock		    "Trigonometric\nFunction4"
		    DstPort		    1
		  }
		}
		Branch {
		  Labels		  [-1, 1]
		  DstBlock		  "Trigonometric\nFunction1"
		  DstPort		  1
		}
	      }
	      Branch {
		DstBlock		"Trigonometric\nFunction8"
		DstPort			1
	      }
	    }
	    Line {
	      Name		      "thx"
	      Labels		      [0, 1]
	      SrcBlock		      "Demux1"
	      SrcPort		      1
	      Points		      [105, 0]
	      Branch {
		Points			[0, 95]
		Branch {
		  Points		  [0, 125]
		  Branch {
		    Points		    [0, 135]
		    Branch {
		    Points		    [0, 150]
		    Branch {
		    Points		    [0, 100]
		    Branch {
		    Points		    [0, 30]
		    Branch {
		    Labels		    [1, 0]
		    Points		    [0, 320]
		    Branch {
		    Points		    [0, 510]
		    Branch {
		    Points		    [0, 240]
		    Branch {
		    Labels		    [2, 0]
		    Points		    [0, 355]
		    DstBlock		    "Trigonometric\nFunction30"
		    DstPort		    1
		    }
		    Branch {
		    Labels		    [1, 0]
		    DstBlock		    "Trigonometric\nFunction17"
		    DstPort		    1
		    }
		    }
		    Branch {
		    Labels		    [-1, 1]
		    DstBlock		    "Trigonometric\nFunction19"
		    DstPort		    1
		    }
		    }
		    Branch {
		    Labels		    [-1, 1]
		    DstBlock		    "Trigonometric\nFunction15"
		    DstPort		    1
		    }
		    }
		    Branch {
		    Labels		    [-1, 1]
		    DstBlock		    "Trigonometric\nFunction13"
		    DstPort		    1
		    }
		    }
		    Branch {
		    Labels		    [-1, 1]
		    DstBlock		    "Trigonometric\nFunction12"
		    DstPort		    1
		    }
		    }
		    Branch {
		    Labels		    [2, 0]
		    Points		    [0, 0]
		    DstBlock		    "Trigonometric\nFunction10"
		    DstPort		    1
		    }
		    }
		    Branch {
		    Labels		    [1, 0]
		    DstBlock		    "Trigonometric\nFunction6"
		    DstPort		    1
		    }
		  }
		  Branch {
		    Labels		    [1, 0]
		    DstBlock		    "Trigonometric\nFunction5"
		    DstPort		    1
		  }
		}
		Branch {
		  Labels		  [-1, 1]
		  DstBlock		  "Trigonometric\nFunction3"
		  DstPort		  1
		}
	      }
	      Branch {
		DstBlock		"Trigonometric\nFunction2"
		DstPort			1
	      }
	    }
	    Line {
	      SrcBlock		      "theta*"
	      SrcPort		      1
	      DstBlock		      "Demux2"
	      DstPort		      1
	    }
	    Line {
	      Name		      "lr**"
	      Labels		      [0, 0]
	      SrcBlock		      "Demux6"
	      SrcPort		      3
	      Points		      [25, 0; 0, 170]
	      Branch {
		Points			[0, 815]
		Branch {
		  Labels		  [-1, 1]
		  Points		  [0, 555]
		  DstBlock		  "Gain16"
		  DstPort		  1
		}
		Branch {
		  Labels		  [-1, 1]
		  DstBlock		  "Product8"
		  DstPort		  2
		}
	      }
	      Branch {
		Labels			[-1, 1]
		DstBlock		"Product2"
		DstPort			3
	      }
	    }
	    Line {
	      SrcBlock		      "Mux"
	      SrcPort		      1
	      DstBlock		      "fd"
	      DstPort		      1
	    }
	    Line {
	      Name		      "fdy"
	      Labels		      [1, 0]
	      SrcBlock		      "Add4"
	      SrcPort		      1
	      Points		      [35, 0; 0, -785]
	      DstBlock		      "Mux"
	      DstPort		      2
	    }
	    Line {
	      SrcBlock		      "Gain10"
	      SrcPort		      1
	      DstBlock		      "Add4"
	      DstPort		      1
	    }
	    Line {
	      Name		      "lr*"
	      Labels		      [0, 1; -1, 1]
	      SrcBlock		      "Demux4"
	      SrcPort		      6
	      Points		      [15, 0; 0, 1830]
	      DstBlock		      "Columb Friction Z"
	      DstPort		      1
	    }
	    Line {
	      Name		      "fdx"
	      Labels		      [0, 1]
	      SrcBlock		      "Add1"
	      SrcPort		      1
	      DstBlock		      "Mux"
	      DstPort		      1
	    }
	    Line {
	      SrcBlock		      "Gain3"
	      SrcPort		      1
	      DstBlock		      "Add1"
	      DstPort		      1
	    }
	    Line {
	      SrcBlock		      "Columb Friction X"
	      SrcPort		      1
	      Points		      [105, 0; 0, -380]
	      DstBlock		      "Add1"
	      DstPort		      2
	    }
	    Line {
	      Name		      "fx"
	      Labels		      [0, 0]
	      SrcBlock		      "Add2"
	      SrcPort		      1
	      DstBlock		      "Gain3"
	      DstPort		      1
	    }
	    Line {
	      SrcBlock		      "Product3"
	      SrcPort		      1
	      Points		      [15, 0; 0, -40]
	      DstBlock		      "Gain4"
	      DstPort		      1
	    }
	    Line {
	      Name		      "lr"
	      Labels		      [0, 1]
	      SrcBlock		      "Demux4"
	      SrcPort		      5
	      Points		      [345, 0]
	      Branch {
		Labels			[1, 0]
		Points			[0, 160]
		Branch {
		  Labels		  [1, 0]
		  Points		  [0, 680]
		  Branch {
		    Points		    [0, 150]
		    Branch {
		    Points		    [0, 570]
		    Branch {
		    Labels		    [-1, 1]
		    Points		    [0, 100]
		    DstBlock		    "Product16"
		    DstPort		    1
		    }
		    Branch {
		    Labels		    [1, 0]
		    DstBlock		    "Product15"
		    DstPort		    1
		    }
		    }
		    Branch {
		    Labels		    [-1, 1]
		    DstBlock		    "Product11"
		    DstPort		    1
		    }
		  }
		  Branch {
		    Labels		    [-1, 1]
		    DstBlock		    "Product9"
		    DstPort		    1
		  }
		}
		Branch {
		  Labels		  [-1, 1]
		  DstBlock		  "Product5"
		  DstPort		  1
		}
	      }
	      Branch {
		Labels			[-1, 1]
		DstBlock		"Product3"
		DstPort			1
	      }
	    }
	    Line {
	      SrcBlock		      "Product4"
	      SrcPort		      1
	      Points		      [20, 0; 0, 50]
	      DstBlock		      "Gain1"
	      DstPort		      1
	    }
	    Line {
	      SrcBlock		      "Product1"
	      SrcPort		      1
	      Points		      [15, 0; 0, 25]
	      DstBlock		      "Gain5"
	      DstPort		      1
	    }
	    Line {
	      SrcBlock		      "Trigonometric\nFunction3"
	      SrcPort		      1
	      DstBlock		      "Product1"
	      DstPort		      1
	    }
	    Line {
	      SrcBlock		      "Trigonometric\nFunction1"
	      SrcPort		      1
	      DstBlock		      "Product1"
	      DstPort		      2
	    }
	    Line {
	      SrcBlock		      "Math\nFunction"
	      SrcPort		      1
	      DstBlock		      "Product4"
	      DstPort		      1
	    }
	    Line {
	      SrcBlock		      "xrm(k)_modif"
	      SrcPort		      1
	      DstBlock		      "Demux4"
	      DstPort		      1
	    }
	    Line {
	      SrcBlock		      "qddr/uc(k)"
	      SrcPort		      1
	      DstBlock		      "Demux6"
	      DstPort		      1
	    }
	    Line {
	      Name		      "yr**"
	      Labels		      [0, 1]
	      SrcBlock		      "Demux6"
	      SrcPort		      2
	      Points		      [50, 0; 0, 100]
	      Branch {
		Points			[0, 680; 0, 0]
		Branch {
		  Labels		  [-1, 1]
		  Points		  [0, 970]
		  DstBlock		  "Product14"
		  DstPort		  2
		}
		Branch {
		  Labels		  [-1, 1]
		  DstBlock		  "Product10"
		  DstPort		  2
		}
	      }
	      Branch {
		Labels			[-1, 1]
		DstBlock		"Product1"
		DstPort			4
	      }
	    }
	    Line {
	      Name		      "xr**"
	      Labels		      [0, 1]
	      SrcBlock		      "Demux6"
	      SrcPort		      1
	      Points		      [85, 0]
	      Branch {
		Points			[0, 955]
		Branch {
		  Labels		  [-1, 1]
		  Points		  [0, 750]
		  DstBlock		  "Product13"
		  DstPort		  3
		}
		Branch {
		  Labels		  [-1, 1]
		  DstBlock		  "Product7"
		  DstPort		  4
		}
	      }
	      Branch {
		Labels			[-1, 1]
		Points			[0, 0]
		DstBlock		"Product4"
		DstPort			3
	      }
	    }
	    Line {
	      SrcBlock		      "theta"
	      SrcPort		      1
	      DstBlock		      "Demux1"
	      DstPort		      1
	    }
	    Line {
	      SrcBlock		      "Trigonometric\nFunction2"
	      SrcPort		      1
	      DstBlock		      "Math\nFunction"
	      DstPort		      1
	    }
	  }
	}
	Block {
	  BlockType		  FromWorkspace
	  Name			  "From\nWorkspace1"
	  SID			  "2238"
	  Position		  [370, 558, 450, 582]
	  ShowName		  off
	  VariableName		  "[Tfi,qzdd]"
	  SampleTime		  "0"
	  ZeroCross		  on
	  Port {
	    PortNumber		    1
	    Name		    "qzdd"
	    RTWStorageClass	    "Auto"
	    DataLoggingNameMode	    "SignalName"
	  }
	}
	Block {
	  BlockType		  FromWorkspace
	  Name			  "From\nWorkspace2"
	  SID			  "2239"
	  Position		  [420, 178, 500, 202]
	  ShowName		  off
	  VariableName		  "[Tfi,qxdd]"
	  SampleTime		  "0"
	  ZeroCross		  on
	}
	Block {
	  BlockType		  FromWorkspace
	  Name			  "From\nWorkspace3"
	  SID			  "2240"
	  Position		  [420, 373, 500, 397]
	  ShowName		  off
	  VariableName		  "[Tfi,qydd]"
	  SampleTime		  "0"
	  ZeroCross		  on
	}
	Block {
	  BlockType		  Gain
	  Name			  "Gain1"
	  SID			  "2241"
	  Position		  [1065, 297, 1095, 333]
	  ShowName		  off
	  Gain			  "[1.2 0 0;0 1.3 0;0 0 1.3]"
	  Multiplication	  "Matrix(K*u)"
	  ParamDataTypeStr	  "Inherit: Inherit via internal rule"
	  OutDataTypeStr	  "Inherit: Inherit via internal rule"
	  SaturateOnIntegerOverflow off
	}
	Block {
	  BlockType		  Gain
	  Name			  "Gain2"
	  SID			  "2242"
	  Position		  [1140, 288, 1220, 342]
	  ShowName		  off
	  Gain			  "Landaff"
	  Multiplication	  "Matrix(K*u)"
	  ParamDataTypeStr	  "Inherit: Inherit via internal rule"
	  OutDataTypeStr	  "Inherit: Inherit via internal rule"
	  SaturateOnIntegerOverflow off
	}
	Block {
	  BlockType		  Gain
	  Name			  "Gain3"
	  SID			  "2243"
	  Position		  [1140, 203, 1220, 257]
	  ShowName		  off
	  Gain			  "Gamaff"
	  Multiplication	  "Matrix(K*u)"
	  ParamDataTypeStr	  "Inherit: Inherit via internal rule"
	  OutDataTypeStr	  "Inherit: Inherit via internal rule"
	  SaturateOnIntegerOverflow off
	}
	Block {
	  BlockType		  Gain
	  Name			  "Gain4"
	  SID			  "2244"
	  Position		  [1145, 118, 1225, 172]
	  ShowName		  off
	  Gain			  "Phiff"
	  Multiplication	  "Matrix(K*u)"
	  ParamDataTypeStr	  "Inherit: Inherit via internal rule"
	  OutDataTypeStr	  "Inherit: Inherit via internal rule"
	  SaturateOnIntegerOverflow off
	}
	Block {
	  BlockType		  Mux
	  Name			  "Mux1"
	  SID			  "2245"
	  Ports			  [3, 1]
	  Position		  [870, 18, 875, 92]
	  ShowName		  off
	  Inputs		  "3"
	  DisplayOption		  "bar"
	}
	Block {
	  BlockType		  Mux
	  Name			  "Mux2"
	  SID			  "2246"
	  Ports			  [3, 1]
	  Position		  [870, 108, 875, 182]
	  ShowName		  off
	  Inputs		  "3"
	  DisplayOption		  "bar"
	}
	Block {
	  BlockType		  Mux
	  Name			  "Mux4"
	  SID			  "2247"
	  Ports			  [3, 1]
	  Position		  [870, 193, 875, 267]
	  ShowName		  off
	  Inputs		  "3"
	  DisplayOption		  "bar"
	}
	Block {
	  BlockType		  Product
	  Name			  "Product1"
	  SID			  "2248"
	  Ports			  [2, 1]
	  Position		  [485, 408, 500, 472]
	  ShowName		  off
	  InputSameDT		  off
	  OutDataTypeStr	  "Inherit: Inherit via internal rule"
	  SaturateOnIntegerOverflow off
	}
	Block {
	  BlockType		  Product
	  Name			  "Product3"
	  SID			  "2249"
	  Ports			  [2, 1]
	  Position		  [485, 213, 500, 277]
	  ShowName		  off
	  InputSameDT		  off
	  OutDataTypeStr	  "Inherit: Inherit via internal rule"
	  SaturateOnIntegerOverflow off
	}
	Block {
	  BlockType		  DiscretePulseGenerator
	  Name			  "Pulse Generator\nUthx_filter"
	  SID			  "2250"
	  Ports			  [0, 1]
	  Position		  [400, 244, 430, 276]
	  Period		  "(tfi+tr)/Ts"
	  PulseWidth		  "(tfi-tb)/Ts"
	  SampleTime		  "Ts"
	}
	Block {
	  BlockType		  DiscretePulseGenerator
	  Name			  "Pulse Generator\nUthy_filter"
	  SID			  "2251"
	  Ports			  [0, 1]
	  Position		  [400, 439, 430, 471]
	  Period		  "(tfi+tr)/Ts"
	  PulseWidth		  "(tfi-tb)/Ts"
	  SampleTime		  "Ts"
	}
	Block {
	  BlockType		  Scope
	  Name			  "Scope2"
	  SID			  "2252"
	  Ports			  [1]
	  Position		  [535, 479, 565, 511]
	  Floating		  off
	  Location		  [689, 298, 1275, 794]
	  Open			  off
	  NumInputPorts		  "1"
	  List {
	    ListType		    AxesTitles
	    axes1		    "%<SignalLabel>"
	  }
	  TimeRange		  "25"
	  YMin			  "-0.1"
	  YMax			  "0.25"
	  SaveToWorkspace	  on
	  SaveName		  "Uthetay"
	  DataFormat		  "StructureWithTime"
	  MaxDataPoints		  "5000000"
	  SampleTime		  "0.01"
	}
	Block {
	  BlockType		  Scope
	  Name			  "Scope3"
	  SID			  "2253"
	  Ports			  [1]
	  Position		  [480, 299, 510, 331]
	  Floating		  off
	  Location		  [90, 300, 676, 796]
	  Open			  off
	  NumInputPorts		  "1"
	  List {
	    ListType		    AxesTitles
	    axes1		    "%<SignalLabel>"
	  }
	  TimeRange		  "25"
	  YMin			  "-0.1"
	  YMax			  "0.25"
	  SaveName		  "Uthetax2"
	  DataFormat		  "StructureWithTime"
	  MaxDataPoints		  "5000000"
	  SampleInput		  on
	  SampleTime		  "0.01"
	}
	Block {
	  BlockType		  Scope
	  Name			  "Scope4"
	  SID			  "2254"
	  Ports			  [1]
	  Position		  [535, 279, 565, 311]
	  Floating		  off
	  Location		  [689, 298, 1275, 794]
	  Open			  off
	  NumInputPorts		  "1"
	  List {
	    ListType		    AxesTitles
	    axes1		    "%<SignalLabel>"
	  }
	  TimeRange		  "25"
	  YMin			  "-0.01"
	  YMax			  "0.012"
	  SaveToWorkspace	  on
	  SaveName		  "Uthetax"
	  DataFormat		  "StructureWithTime"
	  MaxDataPoints		  "5000000"
	  SampleTime		  "0.01"
	}
	Block {
	  BlockType		  Scope
	  Name			  "Scope5"
	  SID			  "2255"
	  Ports			  [1]
	  Position		  [480, 499, 510, 531]
	  Floating		  off
	  Location		  [689, 298, 1275, 794]
	  Open			  off
	  NumInputPorts		  "1"
	  List {
	    ListType		    AxesTitles
	    axes1		    "%<SignalLabel>"
	  }
	  TimeRange		  "25"
	  YMin			  "-0.1"
	  YMax			  "0.25"
	  SaveName		  "Uthetax3"
	  DataFormat		  "StructureWithTime"
	  MaxDataPoints		  "5000000"
	  SampleInput		  on
	  SampleTime		  "0.01"
	}
	Block {
	  BlockType		  SubSystem
	  Name			  "Subsystem"
	  SID			  "2256"
	  Ports			  [2, 3]
	  Position		  [535, 158, 680, 272]
	  MinAlgLoopOccurrences	  off
	  PropExecContextOutsideSubsystem off
	  RTWSystemCode		  "Auto"
	  FunctionWithSeparateData off
	  Opaque		  off
	  RequestExecContextInheritance	off
	  MaskHideContents	  off
	  Port {
	    PortNumber		    1
	    Name		    "xrmx(k)_orig"
	    PropagatedSignals	    "xrmx(k)_orig"
	    RTWStorageClass	    "Auto"
	    DataLoggingNameMode	    "SignalName"
	  }
	  Port {
	    PortNumber		    2
	    Name		    "xrmx(k)_modif"
	    PropagatedSignals	    "qxr-modif, qxdr-modif"
	    RTWStorageClass	    "Auto"
	    DataLoggingNameMode	    "SignalName"
	  }
	  Port {
	    PortNumber		    3
	    Name		    "qxdd_modif"
	    PropagatedSignals	    "qxdd-modif"
	    RTWStorageClass	    "Auto"
	    DataLoggingNameMode	    "SignalName"
	  }
	  System {
	    Name		    "Subsystem"
	    Location		    [90, 269, 746, 780]
	    Open		    off
	    ModelBrowserVisibility  off
	    ModelBrowserWidth	    200
	    ScreenColor		    "white"
	    PaperOrientation	    "landscape"
	    PaperPositionMode	    "auto"
	    PaperType		    "A4"
	    PaperUnits		    "centimeters"
	    TiledPaperMargins	    [1.270000, 1.270000, 1.270000, 1.270000]
	    TiledPageScale	    1
	    ShowPageBoundaries	    off
	    ZoomFactor		    "100"
	    Block {
	      BlockType		      Inport
	      Name		      "qxdd"
	      SID		      "2257"
	      Position		      [115, 123, 145, 137]
	      IconDisplay	      "Port number"
	    }
	    Block {
	      BlockType		      Inport
	      Name		      "Hthx^-1 Kthx thx*"
	      SID		      "2258"
	      Position		      [270, 38, 300, 52]
	      Port		      "2"
	      IconDisplay	      "Port number"
	    }
	    Block {
	      BlockType		      Sum
	      Name		      "Add"
	      SID		      "2259"
	      Ports		      [2, 1]
	      Position		      [535, 317, 565, 348]
	      BlockMirror	      on
	      NamePlacement	      "alternate"
	      Inputs		      "-+"
	      InputSameDT	      off
	      OutDataTypeStr	      "Inherit: Inherit via internal rule"
	      SaturateOnIntegerOverflow	off
	    }
	    Block {
	      BlockType		      DiscreteIntegrator
	      Name		      "Discrete-Time\nIntegrator"
	      SID		      "2260"
	      Ports		      [3, 1, 0, 0, 1]
	      Position		      [465, 209, 515, 281]
	      IntegratorMethod	      "Integration: Forward Euler"
	      ExternalReset	      "either"
	      InitialConditionSource  "external"
	      SampleTime	      "0.01"
	      ShowStatePort	      on
	      ICPrevOutput	      "DiscIntNeverNeededParam"
	      ICPrevScaledInput	      "DiscIntNeverNeededParam"
	      Port {
		PortNumber		1
		Name			"qxdr-modif"
		RTWStorageClass		"Auto"
		DataLoggingNameMode	"SignalName"
	      }
	    }
	    Block {
	      BlockType		      DiscreteIntegrator
	      Name		      "Discrete-Time\nIntegrator1"
	      SID		      "2261"
	      Ports		      [1, 1]
	      Position		      [590, 227, 635, 263]
	      IntegratorMethod	      "Integration: Trapezoidal"
	      ExternalReset	      "none"
	      InitialConditionSource  "internal"
	      InitialCondition	      "x0"
	      SampleTime	      "0.01"
	      ICPrevOutput	      "DiscIntNeverNeededParam"
	      ICPrevScaledInput	      "DiscIntNeverNeededParam"
	      Port {
		PortNumber		1
		Name			"qxr-modif"
		RTWStorageClass		"Auto"
		DataLoggingNameMode	"SignalName"
	      }
	    }
	    Block {
	      BlockType		      DiscreteIntegrator
	      Name		      "Discrete-Time\nIntegrator3"
	      SID		      "2263"
	      Ports		      [1, 1]
	      Position		      [260, 422, 305, 458]
	      IntegratorMethod	      "Integration: Forward Euler"
	      ExternalReset	      "none"
	      InitialConditionSource  "internal"
	      SampleTime	      "0.01"
	      ICPrevOutput	      "DiscIntNeverNeededParam"
	      ICPrevScaledInput	      "DiscIntNeverNeededParam"
	      Port {
		PortNumber		1
		Name			"qxdr"
		RTWStorageClass		"Auto"
		DataLoggingNameMode	"SignalName"
	      }
	    }
	    Block {
	      BlockType		      DiscreteIntegrator
	      Name		      "Discrete-Time\nIntegrator4"
	      SID		      "2353"
	      Ports		      [1, 1]
	      Position		      [335, 422, 380, 458]
	      IntegratorMethod	      "Integration: Trapezoidal"
	      ExternalReset	      "none"
	      InitialConditionSource  "internal"
	      InitialCondition	      "x0"
	      SampleTime	      "0.01"
	      ICPrevOutput	      "DiscIntNeverNeededParam"
	      ICPrevScaledInput	      "DiscIntNeverNeededParam"
	      Port {
		PortNumber		1
		Name			"qxr"
		RTWStorageClass		"Auto"
		DataLoggingNameMode	"SignalName"
	      }
	    }
	    Block {
	      BlockType		      FromWorkspace
	      Name		      "From\nWorkspace4"
	      SID		      "2264"
	      Position		      [590, 358, 670, 382]
	      BlockMirror	      on
	      NamePlacement	      "alternate"
	      VariableName	      "[Tfi,X_filter]"
	      SampleTime	      "0"
	      ZeroCross		      on
	    }
	    Block {
	      BlockType		      Gain
	      Name		      "Gain2"
	      SID		      "2265"
	      Position		      [340, 203, 390, 237]
	      NamePlacement	      "alternate"
	      ShowName		      off
	      Gain		      "-1/tb"
	      ParamDataTypeStr	      "Inherit: Inherit via internal rule"
	      OutDataTypeStr	      "Inherit: Inherit via internal rule"
	      SaturateOnIntegerOverflow	off
	    }
	    Block {
	      BlockType		      Gain
	      Name		      "Gain8"
	      SID		      "2266"
	      Position		      [455, 318, 510, 352]
	      BlockMirror	      on
	      NamePlacement	      "alternate"
	      ShowName		      off
	      Gain		      "2/tb"
	      ParamDataTypeStr	      "Inherit: Inherit via internal rule"
	      OutDataTypeStr	      "Inherit: Inherit via internal rule"
	      SaturateOnIntegerOverflow	off
	    }
	    Block {
	      BlockType		      MultiPortSwitch
	      Name		      "Multiport\nSwitch"
	      SID		      "2267"
	      Ports		      [3, 1]
	      Position		      [405, 182, 435, 228]
	      NamePlacement	      "alternate"
	      DataPortOrder	      "Specify indices"
	      Inputs		      "2"
	      DataPortIndices	      "{0,1}"
	      zeroidx		      off
	      InputSameDT	      off
	      SaturateOnIntegerOverflow	off
	      Port {
		PortNumber		1
		Name			"qxdd-modif"
		RTWStorageClass		"Auto"
		DataLoggingNameMode	"SignalName"
	      }
	    }
	    Block {
	      BlockType		      Mux
	      Name		      "Mux5"
	      SID		      "2354"
	      Ports		      [2, 1]
	      Position		      [445, 431, 450, 469]
	      ShowName		      off
	      Inputs		      "2"
	      DisplayOption	      "bar"
	      Port {
		PortNumber		1
		Name			"xrmx(k)_orig"
		PropagatedSignals	"qxr, qxdr"
		RTWStorageClass		"Auto"
		DataLoggingNameMode	"SignalName"
	      }
	    }
	    Block {
	      BlockType		      Mux
	      Name		      "Mux6"
	      SID		      "2268"
	      Ports		      [2, 1]
	      Position		      [865, 190, 870, 305]
	      ShowName		      off
	      Inputs		      "2"
	      DisplayOption	      "bar"
	    }
	    Block {
	      BlockType		      DiscretePulseGenerator
	      Name		      "Pulse Generator\nax_filter &Vx_filter"
	      SID		      "2269"
	      Ports		      [0, 1]
	      Position		      [250, 229, 280, 261]
	      Period		      "(tfi+tr)/Ts"
	      PulseWidth	      "tb/Ts"
	      PhaseDelay	      "(tfi-tb)/Ts"
	      SampleTime	      "Ts"
	    }
	    Block {
	      BlockType		      Reference
	      Name		      "Sample and Hold"
	      SID		      "2270"
	      Ports		      [1, 1, 0, 1]
	      Position		      [355, 264, 405, 306]
	      BlockMirror	      on
	      NamePlacement	      "alternate"
	      LibraryVersion	      "1.716"
	      SourceBlock	      "dspsigops/Sample\nand Hold"
	      SourceType	      "Sample and Hold"
	      ShowPortLabels	      "FromPortIcon"
	      SystemSampleTime	      "-1"
	      FunctionWithSeparateData off
	      RTWMemSecFuncInitTerm   "Inherit from model"
	      RTWMemSecFuncExecute    "Inherit from model"
	      RTWMemSecDataConstants  "Inherit from model"
	      RTWMemSecDataInternal   "Inherit from model"
	      RTWMemSecDataParameters "Inherit from model"
	      GeneratePreprocessorConditionals off
	      trig		      "Rising edge"
	      initCond		      "0"
	      latchinput	      off
	    }
	    Block {
	      BlockType		      Scope
	      Name		      "Scope10"
	      SID		      "2271"
	      Ports		      [1]
	      Position		      [740, 229, 770, 261]
	      Floating		      off
	      Location		      [227, 277, 813, 773]
	      Open		      off
	      NumInputPorts	      "1"
	      List {
		ListType		AxesTitles
		axes1			"%<SignalLabel>"
	      }
	      TimeRange		      "25"
	      YMin		      "-0.1"
	      YMax		      "0.25"
	      SaveName		      "Uthetax8"
	      DataFormat	      "StructureWithTime"
	      MaxDataPoints	      "5000000"
	      SampleInput	      on
	      SampleTime	      "0.01"
	    }
	    Block {
	      BlockType		      Scope
	      Name		      "Scope11"
	      SID		      "2272"
	      Ports		      [1]
	      Position		      [740, 284, 770, 316]
	      Floating		      off
	      Location		      [689, 298, 1275, 794]
	      Open		      off
	      NumInputPorts	      "1"
	      List {
		ListType		AxesTitles
		axes1			"%<SignalLabel>"
	      }
	      TimeRange		      "25"
	      YMin		      "-0.1"
	      YMax		      "0.25"
	      SaveName		      "Uthetax9"
	      DataFormat	      "StructureWithTime"
	      MaxDataPoints	      "5000000"
	      SampleInput	      on
	      SampleTime	      "0.01"
	    }
	    Block {
	      BlockType		      Scope
	      Name		      "Scope12"
	      SID		      "2273"
	      Ports		      [1]
	      Position		      [530, 374, 560, 406]
	      BlockMirror	      on
	      NamePlacement	      "alternate"
	      Floating		      off
	      Location		      [618, 298, 1204, 794]
	      Open		      off
	      NumInputPorts	      "1"
	      List {
		ListType		AxesTitles
		axes1			"%<SignalLabel>"
	      }
	      TimeRange		      "25"
	      YMin		      "-0.1"
	      YMax		      "0.25"
	      SaveName		      "Uthetax5"
	      DataFormat	      "StructureWithTime"
	      MaxDataPoints	      "5000000"
	      SampleInput	      on
	      SampleTime	      "0.01"
	    }
	    Block {
	      BlockType		      Scope
	      Name		      "Scope14"
	      SID		      "2274"
	      Ports		      [1]
	      Position		      [315, 154, 345, 186]
	      BlockMirror	      on
	      NamePlacement	      "alternate"
	      Floating		      off
	      Location		      [689, 298, 1390, 794]
	      Open		      off
	      NumInputPorts	      "1"
	      List {
		ListType		AxesTitles
		axes1			"%<SignalLabel>"
	      }
	      TimeRange		      "25"
	      YMin		      "-0.1"
	      YMax		      "0.25"
	      SaveName		      "Uthetax10"
	      DataFormat	      "StructureWithTime"
	      MaxDataPoints	      "5000000"
	      SampleInput	      on
	      SampleTime	      "0.01"
	    }
	    Block {
	      BlockType		      Scope
	      Name		      "Scope2"
	      SID		      "2275"
	      Ports		      [1]
	      Position		      [170, 164, 200, 196]
	      BlockMirror	      on
	      NamePlacement	      "alternate"
	      Floating		      off
	      Location		      [689, 298, 1275, 794]
	      Open		      off
	      NumInputPorts	      "1"
	      List {
		ListType		AxesTitles
		axes1			"%<SignalLabel>"
	      }
	      TimeRange		      "25"
	      YMin		      "-0.1"
	      YMax		      "0.25"
	      SaveName		      "Uthetax1"
	      DataFormat	      "StructureWithTime"
	      MaxDataPoints	      "5000000"
	      SampleInput	      on
	      SampleTime	      "0.01"
	    }
	    Block {
	      BlockType		      Scope
	      Name		      "Scope6"
	      SID		      "2276"
	      Ports		      [1]
	      Position		      [700, 114, 730, 146]
	      Floating		      off
	      Location		      [689, 298, 1275, 794]
	      Open		      off
	      NumInputPorts	      "1"
	      List {
		ListType		AxesTitles
		axes1			"%<SignalLabel>"
	      }
	      TimeRange		      "25"
	      YMin		      "-0.1"
	      YMax		      "0.25"
	      SaveName		      "Uthetax4"
	      DataFormat	      "StructureWithTime"
	      MaxDataPoints	      "5000000"
	      SampleInput	      on
	      SampleTime	      "0.01"
	    }
	    Block {
	      BlockType		      Scope
	      Name		      "Scope7"
	      SID		      "2277"
	      Ports		      [1]
	      Position		      [590, 394, 620, 426]
	      Floating		      off
	      Location		      [689, 298, 1275, 794]
	      Open		      off
	      NumInputPorts	      "1"
	      List {
		ListType		AxesTitles
		axes1			"%<SignalLabel>"
	      }
	      TimeRange		      "25"
	      YMin		      "-0.1"
	      YMax		      "0.25"
	      SaveName		      "V18"
	      DataFormat	      "Array"
	      MaxDataPoints	      "5000000"
	      SampleTime	      "0.01"
	    }
	    Block {
	      BlockType		      Scope
	      Name		      "Scope8"
	      SID		      "2278"
	      Ports		      [1]
	      Position		      [250, 174, 280, 206]
	      BlockMirror	      on
	      NamePlacement	      "alternate"
	      Floating		      off
	      Location		      [574, 298, 1275, 794]
	      Open		      off
	      NumInputPorts	      "1"
	      List {
		ListType		AxesTitles
		axes1			"%<SignalLabel>"
	      }
	      TimeRange		      "25"
	      YMin		      "-0.1"
	      YMax		      "0.25"
	      SaveName		      "Uthetax6"
	      DataFormat	      "StructureWithTime"
	      MaxDataPoints	      "5000000"
	      SampleInput	      on
	      SampleTime	      "0.01"
	    }
	    Block {
	      BlockType		      Scope
	      Name		      "Scope9"
	      SID		      "2279"
	      Ports		      [1]
	      Position		      [460, 374, 490, 406]
	      Floating		      off
	      Location		      [689, 292, 1275, 788]
	      Open		      off
	      NumInputPorts	      "1"
	      List {
		ListType		AxesTitles
		axes1			"%<SignalLabel>"
	      }
	      TimeRange		      "25"
	      YMin		      "-0.1"
	      YMax		      "0.25"
	      SaveName		      "Uthetax7"
	      DataFormat	      "StructureWithTime"
	      MaxDataPoints	      "5000000"
	      SampleInput	      on
	      SampleTime	      "0.01"
	    }
	    Block {
	      BlockType		      Sum
	      Name		      "Sum1"
	      SID		      "2280"
	      Ports		      [2, 1]
	      Position		      [325, 120, 345, 140]
	      ShowName		      off
	      IconShape		      "round"
	      Inputs		      "++|"
	      InputSameDT	      off
	      OutDataTypeStr	      "Inherit: Inherit via internal rule"
	      SaturateOnIntegerOverflow	off
	    }
	    Block {
	      BlockType		      Outport
	      Name		      "xrmx(k)_orig"
	      SID		      "2281"
	      Position		      [690, 443, 720, 457]
	      IconDisplay	      "Port number"
	    }
	    Block {
	      BlockType		      Outport
	      Name		      "xrmx(k)_modif"
	      SID		      "2282"
	      Position		      [915, 243, 945, 257]
	      Port		      "2"
	      IconDisplay	      "Port number"
	    }
	    Block {
	      BlockType		      Outport
	      Name		      "qxdd_modif"
	      SID		      "2283"
	      Position		      [700, 78, 730, 92]
	      Port		      "3"
	      IconDisplay	      "Port number"
	    }
	    Line {
	      SrcBlock		      "Discrete-Time\nIntegrator"
	      SrcPort		      state
	      Points		      [0, -29; 85, 0]
	      DstBlock		      "Discrete-Time\nIntegrator1"
	      DstPort		      1
	    }
	    Line {
	      Name		      "qxdr"
	      SrcBlock		      "Discrete-Time\nIntegrator3"
	      SrcPort		      1
	      Points		      [5, 0]
	      Branch {
		DstBlock		"Discrete-Time\nIntegrator4"
		DstPort			1
	      }
	      Branch {
		Labels			[2, 0]
		Points			[0, 60; 115, 0]
		DstBlock		"Mux5"
		DstPort			2
	      }
	    }
	    Line {
	      SrcBlock		      "Sample and Hold"
	      SrcPort		      1
	      Points		      [-25, 0]
	      DstBlock		      "Gain2"
	      DstPort		      1
	    }
	    Line {
	      SrcBlock		      "Gain2"
	      SrcPort		      1
	      DstBlock		      "Multiport\nSwitch"
	      DstPort		      3
	    }
	    Line {
	      SrcBlock		      "Sum1"
	      SrcPort		      1
	      Points		      [25, 0; 0, 40]
	      Branch {
		DstBlock		"Scope14"
		DstPort			1
	      }
	      Branch {
		Points			[0, 35]
		DstBlock		"Multiport\nSwitch"
		DstPort			2
	      }
	    }
	    Line {
	      Name		      "qxdd-modif"
	      SrcBlock		      "Multiport\nSwitch"
	      SrcPort		      1
	      Points		      [5, 0]
	      Branch {
		Labels			[2, 0]
		Points			[0, -75; 195, 0]
		Branch {
		  Points		  [0, -45]
		  DstBlock		  "qxdd_modif"
		  DstPort		  1
		}
		Branch {
		  DstBlock		  "Scope6"
		  DstPort		  1
		}
	      }
	      Branch {
		Points			[0, 15]
		DstBlock		"Discrete-Time\nIntegrator"
		DstPort			1
	      }
	    }
	    Line {
	      SrcBlock		      "Mux6"
	      SrcPort		      1
	      DstBlock		      "xrmx(k)_modif"
	      DstPort		      1
	    }
	    Line {
	      SrcBlock		      "Hthx^-1 Kthx thx*"
	      SrcPort		      1
	      Points		      [30, 0]
	      DstBlock		      "Sum1"
	      DstPort		      1
	    }
	    Line {
	      SrcBlock		      "qxdd"
	      SrcPort		      1
	      Points		      [65, 0]
	      Branch {
		DstBlock		"Sum1"
		DstPort			2
	      }
	      Branch {
		Points			[0, 50; 0, 0]
		Branch {
		  Points		  [0, 260]
		  DstBlock		  "Discrete-Time\nIntegrator3"
		  DstPort		  1
		}
		Branch {
		  DstBlock		  "Scope2"
		  DstPort		  1
		}
	      }
	    }
	    Line {
	      Name		      "qxdr-modif"
	      Labels		      [0, 1]
	      SrcBlock		      "Discrete-Time\nIntegrator"
	      SrcPort		      1
	      Points		      [35, 0; 0, 55; 155, 0]
	      Branch {
		Labels			[-1, 1; 1, 0]
		Points			[0, -25]
		DstBlock		"Mux6"
		DstPort			2
	      }
	      Branch {
		DstBlock		"Scope11"
		DstPort			1
	      }
	    }
	    Line {
	      Name		      "qxr-modif"
	      Labels		      [0, 1]
	      SrcBlock		      "Discrete-Time\nIntegrator1"
	      SrcPort		      1
	      Points		      [10, 0]
	      Branch {
		Points			[60, 0]
		Branch {
		  Labels		  [-1, 1]
		  Points		  [0, -25]
		  DstBlock		  "Mux6"
		  DstPort		  1
		}
		Branch {
		  DstBlock		  "Scope10"
		  DstPort		  1
		}
	      }
	      Branch {
		Labels			[-1, 0]
		Points			[0, 80]
		DstBlock		"Add"
		DstPort			1
	      }
	    }
	    Line {
	      Name		      "xrmx(k)_orig"
	      Labels		      [0, 0]
	      SrcBlock		      "Mux5"
	      SrcPort		      1
	      Points		      [120, 0]
	      Branch {
		DstBlock		"xrmx(k)_orig"
		DstPort			1
	      }
	      Branch {
		DstBlock		"Scope7"
		DstPort			1
	      }
	    }
	    Line {
	      SrcBlock		      "From\nWorkspace4"
	      SrcPort		      1
	      Points		      [-5, 0]
	      Branch {
		DstBlock		"Add"
		DstPort			2
	      }
	      Branch {
		Points			[0, 20]
		DstBlock		"Scope12"
		DstPort			1
	      }
	    }
	    Line {
	      SrcBlock		      "Add"
	      SrcPort		      1
	      DstBlock		      "Gain8"
	      DstPort		      1
	    }
	    Line {
	      SrcBlock		      "Gain8"
	      SrcPort		      1
	      Points		      [-10, 0]
	      Branch {
		Points			[0, -50]
		Branch {
		  DstBlock		  "Sample and Hold"
		  DstPort		  1
		}
		Branch {
		  Points		  [10, 0]
		  DstBlock		  "Discrete-Time\nIntegrator"
		  DstPort		  3
		}
	      }
	      Branch {
		Points			[0, 55]
		DstBlock		"Scope9"
		DstPort			1
	      }
	    }
	    Line {
	      SrcBlock		      "Pulse Generator\nax_filter &Vx_filter"
	      SrcPort		      1
	      Points		      [25, 0]
	      Branch {
		Points			[0, 76]
		DstBlock		"Sample and Hold"
		DstPort			trigger
	      }
	      Branch {
		Points			[0, -55]
		Branch {
		  DstBlock		  "Multiport\nSwitch"
		  DstPort		  1
		}
		Branch {
		  DstBlock		  "Scope8"
		  DstPort		  1
		}
	      }
	      Branch {
		DstBlock		"Discrete-Time\nIntegrator"
		DstPort			2
	      }
	    }
	    Line {
	      Name		      "qxr"
	      Labels		      [0, 0]
	      SrcBlock		      "Discrete-Time\nIntegrator4"
	      SrcPort		      1
	      DstBlock		      "Mux5"
	      DstPort		      1
	    }
	  }
	}
	Block {
	  BlockType		  SubSystem
	  Name			  "Subsystem1"
	  SID			  "2284"
	  Ports			  [2, 3]
	  Position		  [535, 353, 680, 467]
	  MinAlgLoopOccurrences	  off
	  PropExecContextOutsideSubsystem off
	  RTWSystemCode		  "Auto"
	  FunctionWithSeparateData off
	  Opaque		  off
	  RequestExecContextInheritance	off
	  MaskHideContents	  off
	  Port {
	    PortNumber		    1
	    Name		    "xrmy(k)_orig"
	    PropagatedSignals	    "xrmy(k)_orig"
	    RTWStorageClass	    "Auto"
	    DataLoggingNameMode	    "SignalName"
	  }
	  Port {
	    PortNumber		    2
	    Name		    "xrmy(k)_modif"
	    PropagatedSignals	    "qyr-modif, qydr-modif"
	    RTWStorageClass	    "Auto"
	    DataLoggingNameMode	    "SignalName"
	  }
	  Port {
	    PortNumber		    3
	    Name		    "qydd_modif"
	    PropagatedSignals	    "qydd-modif"
	    RTWStorageClass	    "Auto"
	    DataLoggingNameMode	    "SignalName"
	  }
	  System {
	    Name		    "Subsystem1"
	    Location		    [41, 152, 706, 663]
	    Open		    off
	    ModelBrowserVisibility  off
	    ModelBrowserWidth	    200
	    ScreenColor		    "white"
	    PaperOrientation	    "landscape"
	    PaperPositionMode	    "auto"
	    PaperType		    "A4"
	    PaperUnits		    "centimeters"
	    TiledPaperMargins	    [1.270000, 1.270000, 1.270000, 1.270000]
	    TiledPageScale	    1
	    ShowPageBoundaries	    off
	    ZoomFactor		    "100"
	    Block {
	      BlockType		      Inport
	      Name		      "qydd"
	      SID		      "2285"
	      Position		      [115, 123, 145, 137]
	      IconDisplay	      "Port number"
	    }
	    Block {
	      BlockType		      Inport
	      Name		      "Hthy^-1 Kthy thy*"
	      SID		      "2286"
	      Position		      [290, 38, 320, 52]
	      Port		      "2"
	      IconDisplay	      "Port number"
	    }
	    Block {
	      BlockType		      Sum
	      Name		      "Add"
	      SID		      "2287"
	      Ports		      [2, 1]
	      Position		      [535, 317, 565, 348]
	      BlockMirror	      on
	      NamePlacement	      "alternate"
	      Inputs		      "-+"
	      InputSameDT	      off
	      OutDataTypeStr	      "Inherit: Inherit via internal rule"
	      SaturateOnIntegerOverflow	off
	    }
	    Block {
	      BlockType		      DiscreteIntegrator
	      Name		      "Discrete-Time\nIntegrator"
	      SID		      "2288"
	      Ports		      [3, 1, 0, 0, 1]
	      Position		      [465, 209, 515, 281]
	      IntegratorMethod	      "Integration: Forward Euler"
	      ExternalReset	      "either"
	      InitialConditionSource  "external"
	      SampleTime	      "0.01"
	      ShowStatePort	      on
	      ICPrevOutput	      "DiscIntNeverNeededParam"
	      ICPrevScaledInput	      "DiscIntNeverNeededParam"
	      Port {
		PortNumber		1
		Name			"qydr-modif"
		RTWStorageClass		"Auto"
		DataLoggingNameMode	"SignalName"
	      }
	    }
	    Block {
	      BlockType		      DiscreteIntegrator
	      Name		      "Discrete-Time\nIntegrator1"
	      SID		      "2289"
	      Ports		      [1, 1]
	      Position		      [595, 227, 640, 263]
	      IntegratorMethod	      "Integration: Trapezoidal"
	      ExternalReset	      "none"
	      InitialConditionSource  "internal"
	      InitialCondition	      "y0"
	      SampleTime	      "0.01"
	      ICPrevOutput	      "DiscIntNeverNeededParam"
	      ICPrevScaledInput	      "DiscIntNeverNeededParam"
	      Port {
		PortNumber		1
		Name			"qyr-modif"
		RTWStorageClass		"Auto"
		DataLoggingNameMode	"SignalName"
	      }
	    }
	    Block {
	      BlockType		      DiscreteIntegrator
	      Name		      "Discrete-Time\nIntegrator3"
	      SID		      "2291"
	      Ports		      [1, 1]
	      Position		      [260, 422, 305, 458]
	      IntegratorMethod	      "Integration: Forward Euler"
	      ExternalReset	      "none"
	      InitialConditionSource  "internal"
	      SampleTime	      "0.01"
	      ICPrevOutput	      "DiscIntNeverNeededParam"
	      ICPrevScaledInput	      "DiscIntNeverNeededParam"
	      Port {
		PortNumber		1
		Name			"qydr"
		RTWStorageClass		"Auto"
		DataLoggingNameMode	"SignalName"
	      }
	    }
	    Block {
	      BlockType		      DiscreteIntegrator
	      Name		      "Discrete-Time\nIntegrator4"
	      SID		      "2351"
	      Ports		      [1, 1]
	      Position		      [355, 422, 400, 458]
	      IntegratorMethod	      "Integration: Trapezoidal"
	      ExternalReset	      "none"
	      InitialConditionSource  "internal"
	      InitialCondition	      "y0"
	      SampleTime	      "0.01"
	      ICPrevOutput	      "DiscIntNeverNeededParam"
	      ICPrevScaledInput	      "DiscIntNeverNeededParam"
	      Port {
		PortNumber		1
		Name			"qyr"
		RTWStorageClass		"Auto"
		DataLoggingNameMode	"SignalName"
	      }
	    }
	    Block {
	      BlockType		      FromWorkspace
	      Name		      "From\nWorkspace4"
	      SID		      "2292"
	      Position		      [590, 358, 670, 382]
	      BlockMirror	      on
	      NamePlacement	      "alternate"
	      ShowName		      off
	      VariableName	      "[Tfi,Y_filter]"
	      SampleTime	      "0"
	      ZeroCross		      on
	    }
	    Block {
	      BlockType		      Gain
	      Name		      "Gain2"
	      SID		      "2293"
	      Position		      [345, 203, 395, 237]
	      NamePlacement	      "alternate"
	      ShowName		      off
	      Gain		      "-1/tb"
	      ParamDataTypeStr	      "Inherit: Inherit via internal rule"
	      OutDataTypeStr	      "Inherit: Inherit via internal rule"
	      SaturateOnIntegerOverflow	off
	    }
	    Block {
	      BlockType		      Gain
	      Name		      "Gain8"
	      SID		      "2294"
	      Position		      [465, 318, 520, 352]
	      BlockMirror	      on
	      NamePlacement	      "alternate"
	      ShowName		      off
	      Gain		      "2/tb"
	      ParamDataTypeStr	      "Inherit: Inherit via internal rule"
	      OutDataTypeStr	      "Inherit: Inherit via internal rule"
	      SaturateOnIntegerOverflow	off
	    }
	    Block {
	      BlockType		      MultiPortSwitch
	      Name		      "Multiport\nSwitch"
	      SID		      "2295"
	      Ports		      [3, 1]
	      Position		      [410, 182, 440, 228]
	      NamePlacement	      "alternate"
	      DataPortOrder	      "Specify indices"
	      Inputs		      "2"
	      DataPortIndices	      "{0,1}"
	      zeroidx		      off
	      InputSameDT	      off
	      SaturateOnIntegerOverflow	off
	      Port {
		PortNumber		1
		Name			"qydd-modif"
		RTWStorageClass		"Auto"
		DataLoggingNameMode	"SignalName"
	      }
	    }
	    Block {
	      BlockType		      Mux
	      Name		      "Mux5"
	      SID		      "2352"
	      Ports		      [2, 1]
	      Position		      [470, 431, 475, 469]
	      ShowName		      off
	      Inputs		      "2"
	      DisplayOption	      "bar"
	      Port {
		PortNumber		1
		Name			"xrmy(k)_orig"
		PropagatedSignals	"qyr, qydr"
		RTWStorageClass		"Auto"
		DataLoggingNameMode	"SignalName"
	      }
	    }
	    Block {
	      BlockType		      Mux
	      Name		      "Mux6"
	      SID		      "2296"
	      Ports		      [2, 1]
	      Position		      [850, 215, 855, 330]
	      ShowName		      off
	      Inputs		      "2"
	      DisplayOption	      "bar"
	    }
	    Block {
	      BlockType		      DiscretePulseGenerator
	      Name		      "Pulse Generator\nay_filter &Vy_filter"
	      SID		      "2297"
	      Ports		      [0, 1]
	      Position		      [245, 229, 275, 261]
	      Period		      "(tfi+tr)/Ts"
	      PulseWidth	      "tb/Ts"
	      PhaseDelay	      "(tfi-tb)/Ts"
	      SampleTime	      "Ts"
	    }
	    Block {
	      BlockType		      Reference
	      Name		      "Sample and Hold"
	      SID		      "2298"
	      Ports		      [1, 1, 0, 1]
	      Position		      [355, 269, 405, 311]
	      BlockMirror	      on
	      NamePlacement	      "alternate"
	      LibraryVersion	      "1.716"
	      SourceBlock	      "dspsigops/Sample\nand Hold"
	      SourceType	      "Sample and Hold"
	      ShowPortLabels	      "FromPortIcon"
	      SystemSampleTime	      "-1"
	      FunctionWithSeparateData off
	      RTWMemSecFuncInitTerm   "Inherit from model"
	      RTWMemSecFuncExecute    "Inherit from model"
	      RTWMemSecDataConstants  "Inherit from model"
	      RTWMemSecDataInternal   "Inherit from model"
	      RTWMemSecDataParameters "Inherit from model"
	      GeneratePreprocessorConditionals off
	      trig		      "Rising edge"
	      initCond		      "0"
	      latchinput	      off
	    }
	    Block {
	      BlockType		      Scope
	      Name		      "Scope10"
	      SID		      "2299"
	      Ports		      [1]
	      Position		      [725, 194, 755, 226]
	      Floating		      off
	      Location		      [227, 277, 813, 773]
	      Open		      off
	      NumInputPorts	      "1"
	      List {
		ListType		AxesTitles
		axes1			"%<SignalLabel>"
	      }
	      TimeRange		      "25"
	      YMin		      "-0.1"
	      YMax		      "0.25"
	      SaveName		      "Uthetax8"
	      DataFormat	      "StructureWithTime"
	      MaxDataPoints	      "5000000"
	      SampleInput	      on
	      SampleTime	      "0.01"
	    }
	    Block {
	      BlockType		      Scope
	      Name		      "Scope11"
	      SID		      "2300"
	      Ports		      [1]
	      Position		      [725, 254, 755, 286]
	      Floating		      off
	      Location		      [689, 298, 1275, 794]
	      Open		      off
	      NumInputPorts	      "1"
	      List {
		ListType		AxesTitles
		axes1			"%<SignalLabel>"
	      }
	      TimeRange		      "25"
	      YMin		      "-0.1"
	      YMax		      "0.25"
	      SaveName		      "Uthetax9"
	      DataFormat	      "StructureWithTime"
	      MaxDataPoints	      "5000000"
	      SampleInput	      on
	      SampleTime	      "0.01"
	    }
	    Block {
	      BlockType		      Scope
	      Name		      "Scope12"
	      SID		      "2301"
	      Ports		      [1]
	      Position		      [530, 374, 560, 406]
	      BlockMirror	      on
	      NamePlacement	      "alternate"
	      Floating		      off
	      Location		      [618, 344, 1204, 840]
	      Open		      off
	      NumInputPorts	      "1"
	      List {
		ListType		AxesTitles
		axes1			"%<SignalLabel>"
	      }
	      TimeRange		      "25"
	      YMin		      "-0.1"
	      YMax		      "0.25"
	      SaveName		      "Uthetax5"
	      DataFormat	      "StructureWithTime"
	      MaxDataPoints	      "5000000"
	      SampleInput	      on
	      SampleTime	      "0.01"
	    }
	    Block {
	      BlockType		      Scope
	      Name		      "Scope14"
	      SID		      "2302"
	      Ports		      [1]
	      Position		      [345, 154, 375, 186]
	      BlockMirror	      on
	      NamePlacement	      "alternate"
	      Floating		      off
	      Location		      [689, 298, 1390, 794]
	      Open		      off
	      NumInputPorts	      "1"
	      List {
		ListType		AxesTitles
		axes1			"%<SignalLabel>"
	      }
	      TimeRange		      "25"
	      YMin		      "-0.1"
	      YMax		      "0.25"
	      SaveName		      "Uthetax11"
	      DataFormat	      "StructureWithTime"
	      MaxDataPoints	      "5000000"
	      SampleInput	      on
	      SampleTime	      "0.01"
	    }
	    Block {
	      BlockType		      Scope
	      Name		      "Scope2"
	      SID		      "2303"
	      Ports		      [1]
	      Position		      [160, 164, 190, 196]
	      BlockMirror	      on
	      NamePlacement	      "alternate"
	      Floating		      off
	      Location		      [689, 298, 1275, 794]
	      Open		      off
	      NumInputPorts	      "1"
	      List {
		ListType		AxesTitles
		axes1			"%<SignalLabel>"
	      }
	      TimeRange		      "25"
	      YMin		      "-0.1"
	      YMax		      "0.25"
	      SaveName		      "Uthetax1"
	      DataFormat	      "StructureWithTime"
	      MaxDataPoints	      "5000000"
	      SampleInput	      on
	      SampleTime	      "0.01"
	    }
	    Block {
	      BlockType		      Scope
	      Name		      "Scope6"
	      SID		      "2304"
	      Ports		      [1]
	      Position		      [785, 114, 815, 146]
	      Floating		      off
	      Location		      [689, 298, 1275, 794]
	      Open		      off
	      NumInputPorts	      "1"
	      List {
		ListType		AxesTitles
		axes1			"%<SignalLabel>"
	      }
	      TimeRange		      "25"
	      YMin		      "-0.1"
	      YMax		      "0.25"
	      SaveName		      "Uthetax4"
	      DataFormat	      "StructureWithTime"
	      MaxDataPoints	      "5000000"
	      SampleInput	      on
	      SampleTime	      "0.01"
	    }
	    Block {
	      BlockType		      Scope
	      Name		      "Scope7"
	      SID		      "2305"
	      Ports		      [1]
	      Position		      [610, 394, 640, 426]
	      Floating		      off
	      Location		      [689, 298, 1275, 794]
	      Open		      off
	      NumInputPorts	      "1"
	      List {
		ListType		AxesTitles
		axes1			"%<SignalLabel>"
	      }
	      TimeRange		      "25"
	      YMin		      "-0.1"
	      YMax		      "0.25"
	      SaveName		      "V18"
	      DataFormat	      "Array"
	      MaxDataPoints	      "5000000"
	      SampleTime	      "0.01"
	    }
	    Block {
	      BlockType		      Scope
	      Name		      "Scope8"
	      SID		      "2306"
	      Ports		      [1]
	      Position		      [245, 189, 275, 221]
	      BlockMirror	      on
	      NamePlacement	      "alternate"
	      Floating		      off
	      Location		      [689, 298, 1390, 794]
	      Open		      off
	      NumInputPorts	      "1"
	      List {
		ListType		AxesTitles
		axes1			"%<SignalLabel>"
	      }
	      TimeRange		      "25"
	      YMin		      "-0.1"
	      YMax		      "0.25"
	      SaveName		      "Uthetax6"
	      DataFormat	      "StructureWithTime"
	      MaxDataPoints	      "5000000"
	      SampleInput	      on
	      SampleTime	      "0.01"
	    }
	    Block {
	      BlockType		      Scope
	      Name		      "Scope9"
	      SID		      "2307"
	      Ports		      [1]
	      Position		      [460, 374, 490, 406]
	      Floating		      off
	      Location		      [689, 292, 1275, 788]
	      Open		      off
	      NumInputPorts	      "1"
	      List {
		ListType		AxesTitles
		axes1			"%<SignalLabel>"
	      }
	      TimeRange		      "25"
	      YMin		      "-0.1"
	      YMax		      "0.25"
	      SaveName		      "Uthetax7"
	      DataFormat	      "StructureWithTime"
	      MaxDataPoints	      "5000000"
	      SampleInput	      on
	      SampleTime	      "0.01"
	    }
	    Block {
	      BlockType		      Sum
	      Name		      "Sum1"
	      SID		      "2308"
	      Ports		      [2, 1]
	      Position		      [350, 120, 370, 140]
	      ShowName		      off
	      IconShape		      "round"
	      Inputs		      "++|"
	      InputSameDT	      off
	      OutDataTypeStr	      "Inherit: Inherit via internal rule"
	      SaturateOnIntegerOverflow	off
	    }
	    Block {
	      BlockType		      Outport
	      Name		      "xrmy(k)_orig"
	      SID		      "2309"
	      Position		      [690, 443, 720, 457]
	      IconDisplay	      "Port number"
	    }
	    Block {
	      BlockType		      Outport
	      Name		      "xrmy(k)_modif"
	      SID		      "2310"
	      Position		      [910, 268, 940, 282]
	      Port		      "2"
	      IconDisplay	      "Port number"
	    }
	    Block {
	      BlockType		      Outport
	      Name		      "qydd_modif"
	      SID		      "2311"
	      Position		      [725, 93, 755, 107]
	      Port		      "3"
	      IconDisplay	      "Port number"
	    }
	    Line {
	      SrcBlock		      "Discrete-Time\nIntegrator"
	      SrcPort		      state
	      Points		      [0, -4; 90, 0]
	      DstBlock		      "Discrete-Time\nIntegrator1"
	      DstPort		      1
	    }
	    Line {
	      Name		      "qydr"
	      SrcBlock		      "Discrete-Time\nIntegrator3"
	      SrcPort		      1
	      Points		      [15, 0]
	      Branch {
		DstBlock		"Discrete-Time\nIntegrator4"
		DstPort			1
	      }
	      Branch {
		Labels			[2, 0]
		Points			[0, 55; 130, 0]
		DstBlock		"Mux5"
		DstPort			2
	      }
	    }
	    Line {
	      SrcBlock		      "Sum1"
	      SrcPort		      1
	      Points		      [20, 0; 0, 40]
	      Branch {
		DstBlock		"Scope14"
		DstPort			1
	      }
	      Branch {
		DstBlock		"Multiport\nSwitch"
		DstPort			2
	      }
	    }
	    Line {
	      SrcBlock		      "Gain2"
	      SrcPort		      1
	      DstBlock		      "Multiport\nSwitch"
	      DstPort		      3
	    }
	    Line {
	      SrcBlock		      "Sample and Hold"
	      SrcPort		      1
	      Points		      [-20, 0]
	      DstBlock		      "Gain2"
	      DstPort		      1
	    }
	    Line {
	      Name		      "qydd-modif"
	      SrcBlock		      "Multiport\nSwitch"
	      SrcPort		      1
	      Points		      [5, 0]
	      Branch {
		Labels			[2, 0]
		Points			[0, -75; 260, 0]
		Branch {
		  DstBlock		  "Scope6"
		  DstPort		  1
		}
		Branch {
		  DstBlock		  "qydd_modif"
		  DstPort		  1
		}
	      }
	      Branch {
		DstBlock		"Discrete-Time\nIntegrator"
		DstPort			1
	      }
	    }
	    Line {
	      SrcBlock		      "Mux6"
	      SrcPort		      1
	      DstBlock		      "xrmy(k)_modif"
	      DstPort		      1
	    }
	    Line {
	      SrcBlock		      "Pulse Generator\nay_filter &Vy_filter"
	      SrcPort		      1
	      Points		      [20, 0]
	      Branch {
		Points			[0, -40]
		Branch {
		  Points		  [0, -15]
		  DstBlock		  "Multiport\nSwitch"
		  DstPort		  1
		}
		Branch {
		  DstBlock		  "Scope8"
		  DstPort		  1
		}
	      }
	      Branch {
		Points			[0, 81]
		DstBlock		"Sample and Hold"
		DstPort			trigger
	      }
	      Branch {
		DstBlock		"Discrete-Time\nIntegrator"
		DstPort			2
	      }
	    }
	    Line {
	      SrcBlock		      "Gain8"
	      SrcPort		      1
	      Points		      [-15, 0]
	      Branch {
		Points			[0, -45]
		Branch {
		  DstBlock		  "Sample and Hold"
		  DstPort		  1
		}
		Branch {
		  Points		  [0, -20]
		  DstBlock		  "Discrete-Time\nIntegrator"
		  DstPort		  3
		}
	      }
	      Branch {
		DstBlock		"Scope9"
		DstPort			1
	      }
	    }
	    Line {
	      SrcBlock		      "Add"
	      SrcPort		      1
	      DstBlock		      "Gain8"
	      DstPort		      1
	    }
	    Line {
	      SrcBlock		      "From\nWorkspace4"
	      SrcPort		      1
	      Points		      [-5, 0]
	      Branch {
		Points			[0, 20]
		DstBlock		"Scope12"
		DstPort			1
	      }
	      Branch {
		DstBlock		"Add"
		DstPort			2
	      }
	    }
	    Line {
	      Name		      "xrmy(k)_orig"
	      Labels		      [0, 0]
	      SrcBlock		      "Mux5"
	      SrcPort		      1
	      Points		      [115, 0]
	      Branch {
		DstBlock		"Scope7"
		DstPort			1
	      }
	      Branch {
		DstBlock		"xrmy(k)_orig"
		DstPort			1
	      }
	    }
	    Line {
	      Name		      "qyr-modif"
	      SrcBlock		      "Discrete-Time\nIntegrator1"
	      SrcPort		      1
	      Points		      [25, 0]
	      Branch {
		Points			[0, 0]
		Branch {
		  Labels		  [-1, 1]
		  DstBlock		  "Mux6"
		  DstPort		  1
		}
		Branch {
		  Points		  [0, -35]
		  DstBlock		  "Scope10"
		  DstPort		  1
		}
	      }
	      Branch {
		Labels			[-1, 0]
		Points			[0, 80]
		DstBlock		"Add"
		DstPort			1
	      }
	    }
	    Line {
	      Name		      "qydr-modif"
	      Labels		      [1, 0]
	      SrcBlock		      "Discrete-Time\nIntegrator"
	      SrcPort		      1
	      Points		      [45, 0; 0, 55; 120, 0]
	      Branch {
		Points			[0, -30]
		DstBlock		"Scope11"
		DstPort			1
	      }
	      Branch {
		Labels			[-1, 1]
		DstBlock		"Mux6"
		DstPort			2
	      }
	    }
	    Line {
	      SrcBlock		      "qydd"
	      SrcPort		      1
	      Points		      [60, 0]
	      Branch {
		DstBlock		"Sum1"
		DstPort			2
	      }
	      Branch {
		Points			[0, 50; 0, 0]
		Branch {
		  Points		  [0, 260]
		  DstBlock		  "Discrete-Time\nIntegrator3"
		  DstPort		  1
		}
		Branch {
		  DstBlock		  "Scope2"
		  DstPort		  1
		}
	      }
	    }
	    Line {
	      SrcBlock		      "Hthy^-1 Kthy thy*"
	      SrcPort		      1
	      Points		      [35, 0]
	      DstBlock		      "Sum1"
	      DstPort		      1
	    }
	    Line {
	      Name		      "qyr"
	      Labels		      [0, 0]
	      SrcBlock		      "Discrete-Time\nIntegrator4"
	      SrcPort		      1
	      DstBlock		      "Mux5"
	      DstPort		      1
	    }
	  }
	}
	Block {
	  BlockType		  SubSystem
	  Name			  "Subsystem2"
	  SID			  "2312"
	  Ports			  [1, 2]
	  Position		  [570, 530, 680, 610]
	  MinAlgLoopOccurrences	  off
	  PropExecContextOutsideSubsystem off
	  RTWSystemCode		  "Auto"
	  FunctionWithSeparateData off
	  Opaque		  off
	  RequestExecContextInheritance	off
	  MaskHideContents	  off
	  Port {
	    PortNumber		    1
	    Name		    "xrml(k)"
	    PropagatedSignals	    "qzr, qzdr"
	    RTWStorageClass	    "Auto"
	    DataLoggingNameMode	    "SignalName"
	  }
	  Port {
	    PortNumber		    2
	    Name		    "qzdd"
	    PropagatedSignals	    "qzdd"
	    RTWStorageClass	    "Auto"
	    DataLoggingNameMode	    "SignalName"
	  }
	  System {
	    Name		    "Subsystem2"
	    Location		    [668, 441, 1129, 660]
	    Open		    off
	    ModelBrowserVisibility  off
	    ModelBrowserWidth	    200
	    ScreenColor		    "white"
	    PaperOrientation	    "landscape"
	    PaperPositionMode	    "auto"
	    PaperType		    "A4"
	    PaperUnits		    "centimeters"
	    TiledPaperMargins	    [1.270000, 1.270000, 1.270000, 1.270000]
	    TiledPageScale	    1
	    ShowPageBoundaries	    off
	    ZoomFactor		    "100"
	    Block {
	      BlockType		      Inport
	      Name		      "qzdd"
	      SID		      "2313"
	      Position		      [25, 63, 55, 77]
	      IconDisplay	      "Port number"
	    }
	    Block {
	      BlockType		      DiscreteIntegrator
	      Name		      "Discrete-Time\nIntegrator2"
	      SID		      "2314"
	      Ports		      [1, 1]
	      Position		      [110, 51, 155, 89]
	      IntegratorMethod	      "Integration: Forward Euler"
	      ExternalReset	      "none"
	      InitialConditionSource  "internal"
	      SampleTime	      "0.01"
	      ICPrevOutput	      "DiscIntNeverNeededParam"
	      ICPrevScaledInput	      "DiscIntNeverNeededParam"
	      Port {
		PortNumber		1
		Name			"qzdr"
		RTWStorageClass		"Auto"
		DataLoggingNameMode	"SignalName"
	      }
	    }
	    Block {
	      BlockType		      DiscreteIntegrator
	      Name		      "Discrete-Time\nIntegrator3"
	      SID		      "2315"
	      Ports		      [1, 1]
	      Position		      [220, 51, 265, 89]
	      IntegratorMethod	      "Integration: Trapezoidal"
	      ExternalReset	      "none"
	      InitialConditionSource  "internal"
	      InitialCondition	      "l0"
	      SampleTime	      "0.01"
	      ICPrevOutput	      "DiscIntNeverNeededParam"
	      ICPrevScaledInput	      "DiscIntNeverNeededParam"
	      Port {
		PortNumber		1
		Name			"qzr"
		RTWStorageClass		"Auto"
		DataLoggingNameMode	"SignalName"
	      }
	    }
	    Block {
	      BlockType		      Mux
	      Name		      "Mux5"
	      SID		      "2316"
	      Ports		      [2, 1]
	      Position		      [330, 126, 335, 164]
	      ShowName		      off
	      Inputs		      "2"
	      DisplayOption	      "bar"
	    }
	    Block {
	      BlockType		      Scope
	      Name		      "Scope1"
	      SID		      "2317"
	      Ports		      [1]
	      Position		      [335, 54, 365, 86]
	      Floating		      off
	      Location		      [689, 298, 1275, 794]
	      Open		      off
	      NumInputPorts	      "1"
	      List {
		ListType		AxesTitles
		axes1			"%<SignalLabel>"
	      }
	      TimeRange		      "25"
	      YMin		      "-0.1"
	      YMax		      "0.25"
	      SaveName		      "V7"
	      DataFormat	      "Array"
	      MaxDataPoints	      "5000000"
	      SampleTime	      "0.01"
	    }
	    Block {
	      BlockType		      Outport
	      Name		      "xrml(k)"
	      SID		      "2318"
	      Position		      [360, 138, 390, 152]
	      IconDisplay	      "Port number"
	    }
	    Block {
	      BlockType		      Outport
	      Name		      "qzddr"
	      SID		      "2319"
	      Position		      [110, 143, 140, 157]
	      Port		      "2"
	      IconDisplay	      "Port number"
	    }
	    Line {
	      SrcBlock		      "Mux5"
	      SrcPort		      1
	      DstBlock		      "xrml(k)"
	      DstPort		      1
	    }
	    Line {
	      Name		      "qzr"
	      SrcBlock		      "Discrete-Time\nIntegrator3"
	      SrcPort		      1
	      Points		      [15, 0]
	      Branch {
		Labels			[2, 0]
		Points			[0, 65]
		DstBlock		"Mux5"
		DstPort			1
	      }
	      Branch {
		Labels			[1, 0]
		DstBlock		"Scope1"
		DstPort			1
	      }
	    }
	    Line {
	      Name		      "qzdr"
	      SrcBlock		      "Discrete-Time\nIntegrator2"
	      SrcPort		      1
	      Points		      [15, 0]
	      Branch {
		Labels			[2, 0]
		Points			[0, 85]
		DstBlock		"Mux5"
		DstPort			2
	      }
	      Branch {
		Labels			[-1, 1]
		DstBlock		"Discrete-Time\nIntegrator3"
		DstPort			1
	      }
	    }
	    Line {
	      SrcBlock		      "qzdd"
	      SrcPort		      1
	      Points		      [15, 0]
	      Branch {
		Points			[0, 80]
		DstBlock		"qzddr"
		DstPort			1
	      }
	      Branch {
		DstBlock		"Discrete-Time\nIntegrator2"
		DstPort			1
	      }
	    }
	  }
	}
	Block {
	  BlockType		  SubSystem
	  Name			  "Swing Angle Correction Term"
	  SID			  "2320"
	  Ports			  [2, 1]
	  Position		  [145, 214, 255, 276]
	  MinAlgLoopOccurrences	  off
	  PropExecContextOutsideSubsystem off
	  RTWSystemCode		  "Auto"
	  FunctionWithSeparateData off
	  Opaque		  off
	  RequestExecContextInheritance	off
	  MaskHideContents	  off
	  System {
	    Name		    "Swing Angle Correction Term"
	    Location		    [22, 115, 917, 437]
	    Open		    off
	    ModelBrowserVisibility  off
	    ModelBrowserWidth	    200
	    ScreenColor		    "white"
	    PaperOrientation	    "landscape"
	    PaperPositionMode	    "auto"
	    PaperType		    "A4"
	    PaperUnits		    "centimeters"
	    TiledPaperMargins	    [1.270000, 1.270000, 1.270000, 1.270000]
	    TiledPageScale	    1
	    ShowPageBoundaries	    off
	    ZoomFactor		    "100"
	    Block {
	      BlockType		      Inport
	      Name		      "theta"
	      SID		      "2321"
	      Position		      [25, 53, 55, 67]
	      IconDisplay	      "Port number"
	    }
	    Block {
	      BlockType		      Inport
	      Name		      "theta*"
	      SID		      "2322"
	      Position		      [640, 223, 670, 237]
	      Port		      "2"
	      IconDisplay	      "Port number"
	    }
	    Block {
	      BlockType		      Constant
	      Name		      "Constant1"
	      SID		      "2323"
	      Position		      [480, 220, 500, 240]
	      ShowName		      off
	      Value		      "0"
	    }
	    Block {
	      BlockType		      Demux
	      Name		      "Demux"
	      SID		      "2324"
	      Ports		      [1, 2]
	      Position		      [125, 28, 130, 92]
	      ShowName		      off
	      Outputs		      "2"
	      DisplayOption	      "bar"
	      Port {
		PortNumber		1
		Name			"thx"
		RTWStorageClass		"Auto"
		DataLoggingNameMode	"SignalName"
	      }
	      Port {
		PortNumber		2
		Name			"thy"
		RTWStorageClass		"Auto"
		DataLoggingNameMode	"SignalName"
	      }
	    }
	    Block {
	      BlockType		      Product
	      Name		      "Divide"
	      SID		      "2325"
	      Ports		      [1, 1]
	      Position		      [435, 41, 465, 79]
	      ShowName		      off
	      Inputs		      "/"
	      InputSameDT	      off
	      OutDataTypeStr	      "Inherit: Inherit via internal rule"
	      RndMeth		      "Floor"
	      SaturateOnIntegerOverflow	off
	    }
	    Block {
	      BlockType		      Product
	      Name		      "Divide1"
	      SID		      "2326"
	      Ports		      [2, 1]
	      Position		      [435, 151, 465, 189]
	      ShowName		      off
	      Inputs		      "*/"
	      InputSameDT	      off
	      OutDataTypeStr	      "Inherit: Inherit via internal rule"
	      RndMeth		      "Floor"
	      SaturateOnIntegerOverflow	off
	    }
	    Block {
	      BlockType		      Product
	      Name		      "Divide2"
	      SID		      "2327"
	      Ports		      [1, 1]
	      Position		      [370, 256, 400, 294]
	      ShowName		      off
	      Inputs		      "/"
	      InputSameDT	      off
	      OutDataTypeStr	      "Inherit: Inherit via internal rule"
	      RndMeth		      "Floor"
	      SaturateOnIntegerOverflow	off
	    }
	    Block {
	      BlockType		      Gain
	      Name		      "Gain1"
	      SID		      "2328"
	      Position		      [695, 208, 750, 252]
	      NamePlacement	      "alternate"
	      ShowName		      off
	      Gain		      "Kth"
	      Multiplication	      "Matrix(K*u)"
	      ParamDataTypeStr	      "Inherit: Inherit via internal rule"
	      OutDataTypeStr	      "Inherit: Inherit via internal rule"
	      SaturateOnIntegerOverflow	off
	    }
	    Block {
	      BlockType		      Math
	      Name		      "Math\nFunction1"
	      SID		      "2329"
	      Ports		      [1, 1]
	      Position		      [305, 205, 335, 235]
	      ShowName		      off
	      Operator		      "square"
	    }
	    Block {
	      BlockType		      Concatenate
	      Name		      "Matrix\nConcatenate"
	      SID		      "2330"
	      Ports		      [2, 1]
	      Position		      [525, 72, 550, 163]
	      ShowName		      off
	      Mode		      "Multidimensional array"
	    }
	    Block {
	      BlockType		      Concatenate
	      Name		      "Matrix\nConcatenate1"
	      SID		      "2331"
	      Ports		      [2, 1]
	      Position		      [525, 207, 550, 298]
	      ShowName		      off
	      Mode		      "Multidimensional array"
	    }
	    Block {
	      BlockType		      Concatenate
	      Name		      "Matrix\nConcatenate2"
	      SID		      "2332"
	      Ports		      [2, 1]
	      Position		      [595, 137, 620, 228]
	      ShowName		      off
	      Mode		      "Multidimensional array"
	      ConcatenateDimension    "2"
	    }
	    Block {
	      BlockType		      Product
	      Name		      "Product1"
	      SID		      "2333"
	      Ports		      [2, 1]
	      Position		      [310, 103, 325, 167]
	      ShowName		      off
	      InputSameDT	      off
	      OutDataTypeStr	      "Inherit: Inherit via internal rule"
	      SaturateOnIntegerOverflow	off
	    }
	    Block {
	      BlockType		      Product
	      Name		      "Product3"
	      SID		      "2334"
	      Ports		      [2, 1]
	      Position		      [310, 28, 325, 92]
	      ShowName		      off
	      InputSameDT	      off
	      OutDataTypeStr	      "Inherit: Inherit via internal rule"
	      SaturateOnIntegerOverflow	off
	    }
	    Block {
	      BlockType		      Product
	      Name		      "Product4"
	      SID		      "2335"
	      Ports		      [2, 1]
	      Position		      [370, 173, 385, 237]
	      ShowName		      off
	      InputSameDT	      off
	      OutDataTypeStr	      "Inherit: Inherit via internal rule"
	      SaturateOnIntegerOverflow	off
	    }
	    Block {
	      BlockType		      Product
	      Name		      "Product5"
	      SID		      "2336"
	      Ports		      [2, 1]
	      Position		      [770, 160, 815, 255]
	      ShowName		      off
	      Multiplication	      "Matrix(*)"
	      InputSameDT	      off
	      OutDataTypeStr	      "Inherit: Inherit via internal rule"
	      SaturateOnIntegerOverflow	off
	    }
	    Block {
	      BlockType		      Trigonometry
	      Name		      "Trigonometric\nFunction1"
	      SID		      "2337"
	      Ports		      [1, 1]
	      Position		      [250, 30, 280, 60]
	      ShowName		      off
	      Operator		      "cos"
	    }
	    Block {
	      BlockType		      Trigonometry
	      Name		      "Trigonometric\nFunction2"
	      SID		      "2338"
	      Ports		      [1, 1]
	      Position		      [250, 60, 280, 90]
	      ShowName		      off
	      Operator		      "cos"
	    }
	    Block {
	      BlockType		      Trigonometry
	      Name		      "Trigonometric\nFunction3"
	      SID		      "2339"
	      Ports		      [1, 1]
	      Position		      [250, 175, 280, 205]
	      ShowName		      off
	      Operator		      "cos"
	    }
	    Block {
	      BlockType		      Trigonometry
	      Name		      "Trigonometric\nFunction4"
	      SID		      "2340"
	      Ports		      [1, 1]
	      Position		      [250, 135, 280, 165]
	      ShowName		      off
	    }
	    Block {
	      BlockType		      Trigonometry
	      Name		      "Trigonometric\nFunction5"
	      SID		      "2341"
	      Ports		      [1, 1]
	      Position		      [250, 105, 280, 135]
	      ShowName		      off
	    }
	    Block {
	      BlockType		      Trigonometry
	      Name		      "Trigonometric\nFunction6"
	      SID		      "2342"
	      Ports		      [1, 1]
	      Position		      [250, 205, 280, 235]
	      ShowName		      off
	      Operator		      "cos"
	    }
	    Block {
	      BlockType		      Trigonometry
	      Name		      "Trigonometric\nFunction7"
	      SID		      "2343"
	      Ports		      [1, 1]
	      Position		      [250, 260, 280, 290]
	      ShowName		      off
	      Operator		      "cos"
	    }
	    Block {
	      BlockType		      Outport
	      Name		      "Hth^-1 Kth th*"
	      SID		      "2344"
	      Position		      [840, 203, 870, 217]
	      IconDisplay	      "Port number"
	    }
	    Line {
	      Labels		      [0, 0; 0, 0]
	      SrcBlock		      "Gain1"
	      SrcPort		      1
	      DstBlock		      "Product5"
	      DstPort		      2
	    }
	    Line {
	      SrcBlock		      "Product5"
	      SrcPort		      1
	      DstBlock		      "Hth^-1 Kth th*"
	      DstPort		      1
	    }
	    Line {
	      SrcBlock		      "Matrix\nConcatenate2"
	      SrcPort		      1
	      DstBlock		      "Product5"
	      DstPort		      1
	    }
	    Line {
	      SrcBlock		      "Matrix\nConcatenate1"
	      SrcPort		      1
	      Points		      [10, 0; 0, -50]
	      DstBlock		      "Matrix\nConcatenate2"
	      DstPort		      2
	    }
	    Line {
	      SrcBlock		      "Matrix\nConcatenate"
	      SrcPort		      1
	      Points		      [10, 0; 0, 40]
	      DstBlock		      "Matrix\nConcatenate2"
	      DstPort		      1
	    }
	    Line {
	      SrcBlock		      "Divide2"
	      SrcPort		      1
	      DstBlock		      "Matrix\nConcatenate1"
	      DstPort		      2
	    }
	    Line {
	      SrcBlock		      "Trigonometric\nFunction7"
	      SrcPort		      1
	      DstBlock		      "Divide2"
	      DstPort		      1
	    }
	    Line {
	      SrcBlock		      "Constant1"
	      SrcPort		      1
	      DstBlock		      "Matrix\nConcatenate1"
	      DstPort		      1
	    }
	    Line {
	      SrcBlock		      "Divide1"
	      SrcPort		      1
	      Points		      [25, 0; 0, -30]
	      DstBlock		      "Matrix\nConcatenate"
	      DstPort		      2
	    }
	    Line {
	      SrcBlock		      "Divide"
	      SrcPort		      1
	      Points		      [25, 0; 0, 35]
	      DstBlock		      "Matrix\nConcatenate"
	      DstPort		      1
	    }
	    Line {
	      SrcBlock		      "Product4"
	      SrcPort		      1
	      Points		      [15, 0; 0, -25]
	      DstBlock		      "Divide1"
	      DstPort		      2
	    }
	    Line {
	      SrcBlock		      "Product1"
	      SrcPort		      1
	      Points		      [75, 0; 0, 25]
	      DstBlock		      "Divide1"
	      DstPort		      1
	    }
	    Line {
	      SrcBlock		      "Math\nFunction1"
	      SrcPort		      1
	      DstBlock		      "Product4"
	      DstPort		      2
	    }
	    Line {
	      SrcBlock		      "Trigonometric\nFunction3"
	      SrcPort		      1
	      DstBlock		      "Product4"
	      DstPort		      1
	    }
	    Line {
	      SrcBlock		      "Trigonometric\nFunction6"
	      SrcPort		      1
	      DstBlock		      "Math\nFunction1"
	      DstPort		      1
	    }
	    Line {
	      SrcBlock		      "Trigonometric\nFunction4"
	      SrcPort		      1
	      DstBlock		      "Product1"
	      DstPort		      2
	    }
	    Line {
	      SrcBlock		      "Trigonometric\nFunction5"
	      SrcPort		      1
	      DstBlock		      "Product1"
	      DstPort		      1
	    }
	    Line {
	      SrcBlock		      "Product3"
	      SrcPort		      1
	      DstBlock		      "Divide"
	      DstPort		      1
	    }
	    Line {
	      SrcBlock		      "Trigonometric\nFunction1"
	      SrcPort		      1
	      DstBlock		      "Product3"
	      DstPort		      1
	    }
	    Line {
	      SrcBlock		      "Trigonometric\nFunction2"
	      SrcPort		      1
	      DstBlock		      "Product3"
	      DstPort		      2
	    }
	    Line {
	      Name		      "thy"
	      Labels		      [0, 0]
	      SrcBlock		      "Demux"
	      SrcPort		      2
	      Points		      [35, 0]
	      Branch {
		Points			[0, 75]
		Branch {
		  Points		  [0, 70]
		  Branch {
		    Labels		    [2, 0]
		    Points		    [0, 55]
		    DstBlock		    "Trigonometric\nFunction7"
		    DstPort		    1
		  }
		  Branch {
		    Labels		    [-1, 1]
		    DstBlock		    "Trigonometric\nFunction6"
		    DstPort		    1
		  }
		}
		Branch {
		  Labels		  [-1, 1]
		  DstBlock		  "Trigonometric\nFunction4"
		  DstPort		  1
		}
	      }
	      Branch {
		DstBlock		"Trigonometric\nFunction2"
		DstPort			1
	      }
	    }
	    Line {
	      Name		      "thx"
	      Labels		      [0, 0]
	      SrcBlock		      "Demux"
	      SrcPort		      1
	      Points		      [55, 0]
	      Branch {
		Points			[0, 75]
		Branch {
		  Labels		  [-1, 1]
		  Points		  [0, 70]
		  DstBlock		  "Trigonometric\nFunction3"
		  DstPort		  1
		}
		Branch {
		  Labels		  [-1, 1]
		  DstBlock		  "Trigonometric\nFunction5"
		  DstPort		  1
		}
	      }
	      Branch {
		DstBlock		"Trigonometric\nFunction1"
		DstPort			1
	      }
	    }
	    Line {
	      Labels		      [0, 0; 0, 0]
	      SrcBlock		      "theta*"
	      SrcPort		      1
	      DstBlock		      "Gain1"
	      DstPort		      1
	    }
	    Line {
	      Labels		      [0, 0]
	      SrcBlock		      "theta"
	      SrcPort		      1
	      DstBlock		      "Demux"
	      DstPort		      1
	    }
	  }
	}
	Block {
	  BlockType		  Outport
	  Name			  "xrm(k)-orig"
	  SID			  "2349"
	  Position		  [920, 48, 950, 62]
	  IconDisplay		  "Port number"
	}
	Block {
	  BlockType		  Outport
	  Name			  "uff(k)"
	  SID			  "2346"
	  Position		  [1270, 223, 1300, 237]
	  Port			  "2"
	  IconDisplay		  "Port number"
	}
	Block {
	  BlockType		  Outport
	  Name			  "xrm(k)_modif"
	  SID			  "2347"
	  Position		  [985, 108, 1015, 122]
	  Port			  "3"
	  IconDisplay		  "Port number"
	}
	Block {
	  BlockType		  Outport
	  Name			  "fd^(k)"
	  SID			  "2348"
	  Position		  [1125, 403, 1155, 417]
	  Port			  "4"
	  IconDisplay		  "Port number"
	}
	Block {
	  BlockType		  Outport
	  Name			  "qddr/uc(k)"
	  SID			  "2345"
	  Position		  [985, 198, 1015, 212]
	  Port			  "5"
	  IconDisplay		  "Port number"
	}
	Line {
	  SrcBlock		  "Gain1"
	  SrcPort		  1
	  Points		  [10, 0]
	  Branch {
	    DstBlock		    "fd^(k)"
	    DstPort		    1
	  }
	  Branch {
	    DstBlock		    "Gain2"
	    DstPort		    1
	  }
	}
	Line {
	  SrcBlock		  "Disturbance Generator"
	  SrcPort		  1
	  DstBlock		  "Gain1"
	  DstPort		  1
	}
	Line {
	  Name			  "qzdd"
	  Labels		  [3, 0]
	  SrcBlock		  "Subsystem2"
	  SrcPort		  2
	  Points		  [115, 0; 0, -335]
	  DstBlock		  "Mux4"
	  DstPort		  3
	}
	Line {
	  Name			  "xrmy(k)_modif"
	  Labels		  [-1, 1]
	  SrcBlock		  "Subsystem1"
	  SrcPort		  2
	  Points		  [65, 0; 0, -265]
	  DstBlock		  "Mux2"
	  DstPort		  2
	}
	Line {
	  Name			  "xrmx(k)_modif"
	  Labels		  [-1, 1]
	  SrcBlock		  "Subsystem"
	  SrcPort		  2
	  Points		  [50, 0; 0, -95]
	  DstBlock		  "Mux2"
	  DstPort		  1
	}
	Line {
	  Name			  "xrml(k)"
	  SrcBlock		  "Subsystem2"
	  SrcPort		  1
	  Points		  [35, 0; 0, -380]
	  Branch {
	    Labels		    [-1, 1]
	    DstBlock		    "Mux2"
	    DstPort		    3
	  }
	  Branch {
	    Labels		    [-1, 1]
	    Points		    [0, -90]
	    DstBlock		    "Mux1"
	    DstPort		    3
	  }
	}
	Line {
	  Name			  "xrmy(k)_orig"
	  Labels		  [-1, 1]
	  SrcBlock		  "Subsystem1"
	  SrcPort		  1
	  Points		  [20, 0; 0, -315]
	  DstBlock		  "Mux1"
	  DstPort		  2
	}
	Line {
	  Name			  "qzdd"
	  Labels		  [0, 0]
	  SrcBlock		  "From\nWorkspace1"
	  SrcPort		  1
	  DstBlock		  "Subsystem2"
	  DstPort		  1
	}
	Line {
	  Name			  "xrmx(k)_orig"
	  Labels		  [-1, 1]
	  SrcBlock		  "Subsystem"
	  SrcPort		  1
	  Points		  [5, 0; 0, -145]
	  DstBlock		  "Mux1"
	  DstPort		  1
	}
	Line {
	  SrcBlock		  "Add1"
	  SrcPort		  1
	  DstBlock		  "uff(k)"
	  DstPort		  1
	}
	Line {
	  SrcBlock		  "Gain2"
	  SrcPort		  1
	  DstBlock		  "Add1"
	  DstPort		  3
	}
	Line {
	  SrcBlock		  "Gain4"
	  SrcPort		  1
	  DstBlock		  "Add1"
	  DstPort		  1
	}
	Line {
	  SrcBlock		  "Gain3"
	  SrcPort		  1
	  DstBlock		  "Add1"
	  DstPort		  2
	}
	Line {
	  Name			  "theta"
	  SrcBlock		  "theta"
	  SrcPort		  1
	  Points		  [20, 0]
	  Branch {
	    Labels		    [-1, 1]
	    Points		    [0, 420; 820, 0; 0, -290]
	    DstBlock		    "Disturbance Generator"
	    DstPort		    4
	  }
	  Branch {
	    Labels		    [1, 0]
	    DstBlock		    "Swing Angle Correction Term"
	    DstPort		    1
	  }
	}
	Line {
	  Name			  "theta*"
	  SrcBlock		  "theta*"
	  SrcPort		  1
	  Points		  [0, 0]
	  Branch {
	    Labels		    [4, 0]
	    Points		    [0, 365; 740, 0; 0, -295]
	    DstBlock		    "Disturbance Generator"
	    DstPort		    3
	  }
	  Branch {
	    Labels		    [1, 0]
	    DstBlock		    "Swing Angle Correction Term"
	    DstPort		    2
	  }
	}
	Line {
	  Name			  "qydd_modif"
	  Labels		  [-1, 1]
	  SrcBlock		  "Subsystem1"
	  SrcPort		  3
	  Points		  [95, 0; 0, -220]
	  DstBlock		  "Mux4"
	  DstPort		  2
	}
	Line {
	  Name			  "qxdd_modif"
	  Labels		  [-1, 1]
	  SrcBlock		  "Subsystem"
	  SrcPort		  3
	  Points		  [80, 0; 0, -50]
	  DstBlock		  "Mux4"
	  DstPort		  1
	}
	Line {
	  SrcBlock		  "From\nWorkspace2"
	  SrcPort		  1
	  DstBlock		  "Subsystem"
	  DstPort		  1
	}
	Line {
	  SrcBlock		  "From\nWorkspace3"
	  SrcPort		  1
	  DstBlock		  "Subsystem1"
	  DstPort		  1
	}
	Line {
	  SrcBlock		  "Product1"
	  SrcPort		  1
	  Points		  [5, 0]
	  Branch {
	    DstBlock		    "Subsystem1"
	    DstPort		    2
	  }
	  Branch {
	    Points		    [0, 55]
	    DstBlock		    "Scope2"
	    DstPort		    1
	  }
	}
	Line {
	  SrcBlock		  "Pulse Generator\nUthy_filter"
	  SrcPort		  1
	  Points		  [25, 0]
	  Branch {
	    Points		    [0, 60]
	    DstBlock		    "Scope5"
	    DstPort		    1
	  }
	  Branch {
	    DstBlock		    "Product1"
	    DstPort		    2
	  }
	}
	Line {
	  SrcBlock		  "Product3"
	  SrcPort		  1
	  Points		  [5, 0]
	  Branch {
	    DstBlock		    "Subsystem"
	    DstPort		    2
	  }
	  Branch {
	    Points		    [0, 50]
	    DstBlock		    "Scope4"
	    DstPort		    1
	  }
	}
	Line {
	  SrcBlock		  "Pulse Generator\nUthx_filter"
	  SrcPort		  1
	  Points		  [25, 0]
	  Branch {
	    Points		    [0, 55]
	    DstBlock		    "Scope3"
	    DstPort		    1
	  }
	  Branch {
	    DstBlock		    "Product3"
	    DstPort		    2
	  }
	}
	Line {
	  SrcBlock		  "Swing Angle Correction Term"
	  SrcPort		  1
	  DstBlock		  "Demux1"
	  DstPort		  1
	}
	Line {
	  Name			  "Hthy^-1 Kthy thy*"
	  Labels		  [0, 1]
	  SrcBlock		  "Demux1"
	  SrcPort		  2
	  Points		  [10, 0; 0, 170]
	  DstBlock		  "Product1"
	  DstPort		  1
	}
	Line {
	  Name			  "Hthx^-1 Kthx thx*"
	  Labels		  [0, 1]
	  SrcBlock		  "Demux1"
	  SrcPort		  1
	  DstBlock		  "Product3"
	  DstPort		  1
	}
	Line {
	  SrcBlock		  "Mux4"
	  SrcPort		  1
	  Points		  [50, 0]
	  Branch {
	    Points		    [0, 40]
	    DstBlock		    "Disturbance Generator"
	    DstPort		    1
	  }
	  Branch {
	    DstBlock		    "Gain3"
	    DstPort		    1
	  }
	  Branch {
	    Points		    [0, -25]
	    DstBlock		    "qddr/uc(k)"
	    DstPort		    1
	  }
	}
	Line {
	  SrcBlock		  "Mux2"
	  SrcPort		  1
	  Points		  [25, 0]
	  Branch {
	    Points		    [0, 155]
	    DstBlock		    "Disturbance Generator"
	    DstPort		    2
	  }
	  Branch {
	    DstBlock		    "Gain4"
	    DstPort		    1
	  }
	  Branch {
	    Points		    [0, -30]
	    DstBlock		    "xrm(k)_modif"
	    DstPort		    1
	  }
	}
	Line {
	  SrcBlock		  "Mux1"
	  SrcPort		  1
	  DstBlock		  "xrm(k)-orig"
	  DstPort		  1
	}
      }
    }
    Block {
      BlockType		      Saturate
      Name		      "Saturation"
      SID		      "71"
      Ports		      [1, 1]
      Position		      [835, 260, 865, 290]
      InputPortMap	      "u0"
      UpperLimit	      "1"
      LowerLimit	      "-1"
    }
    Block {
      BlockType		      Saturate
      Name		      "Saturation1"
      SID		      "185"
      Ports		      [1, 1]
      Position		      [835, 380, 865, 410]
      InputPortMap	      "u0"
      UpperLimit	      "1"
      LowerLimit	      "-1"
    }
    Block {
      BlockType		      Saturate
      Name		      "Saturation2"
      SID		      "1403"
      Ports		      [1, 1]
      Position		      [835, 320, 865, 350]
      InputPortMap	      "u0"
      UpperLimit	      "1"
      LowerLimit	      "-1"
    }
    Block {
      BlockType		      Scope
      Name		      "Scope"
      SID		      "72"
      Ports		      [1]
      Position		      [1355, 89, 1385, 121]
      ExtModeUploadOption     "log"
      Floating		      off
      Location		      [5, 52, 1685, 1019]
      Open		      off
      NumInputPorts	      "1"
      ZoomMode		      "yonly"
      List {
	ListType		AxesTitles
	axes1			"%<SignalLabel>"
      }
      TimeRange		      "30"
      YMin		      "-1"
      YMax		      "0.8"
      SaveToWorkspace	      on
      SaveName		      "SDCrane3D_ServoCompTorque"
      DataFormat	      "StructureWithTime"
      MaxDataPoints	      "12000"
      SampleTime	      "0"
    }
    Block {
      BlockType		      Scope
      Name		      "Scope19"
      SID		      "1224"
      Ports		      [1]
      Position		      [740, 189, 770, 221]
      Floating		      off
      Location		      [6, 46, 1270, 769]
      Open		      off
      NumInputPorts	      "1"
      List {
	ListType		AxesTitles
	axes1			"%<SignalLabel>"
      }
      YMin		      "-4"
      YMax		      "13"
      SaveName		      "ScopeData7"
      DataFormat	      "StructureWithTime"
      MaxDataPoints	      "5000000"
      SampleInput	      on
      SampleTime	      "Ts"
    }
    Block {
      BlockType		      Scope
      Name		      "Scope2"
      SID		      "1301"
      Ports		      [1]
      Position		      [375, 79, 405, 111]
      BlockMirror	      on
      NamePlacement	      "alternate"
      Floating		      off
      Location		      [6, 46, 1270, 769]
      Open		      off
      NumInputPorts	      "1"
      List {
	ListType		AxesTitles
	axes1			"%<SignalLabel>"
      }
      YMin		      "0.025"
      YMax		      "0.525"
      DataFormat	      "StructureWithTime"
      MaxDataPoints	      "5000000"
      SampleInput	      on
      SampleTime	      "Ts"
    }
    Block {
      BlockType		      Scope
      Name		      "Scope4"
      SID		      "2093"
      Ports		      [1]
      Position		      [550, 274, 580, 306]
      Floating		      off
      Location		      [689, 298, 1275, 794]
      Open		      off
      NumInputPorts	      "1"
      List {
	ListType		AxesTitles
	axes1			"%<SignalLabel>"
      }
      TimeRange		      "25"
      YMin		      "-0.1"
      YMax		      "0.25"
      SaveName		      "V1"
      DataFormat	      "Array"
      MaxDataPoints	      "5000000"
      SampleInput	      on
      SampleTime	      "0.01"
    }
    Block {
      BlockType		      Sum
      Name		      "Sum"
      SID		      "2094"
      Ports		      [2, 1]
      Position		      [405, 325, 425, 345]
      ShowName		      off
      IconShape		      "round"
      Inputs		      "|+-"
      InputSameDT	      off
      OutDataTypeStr	      "Inherit: Inherit via internal rule"
      SaturateOnIntegerOverflow	off
    }
    Block {
      BlockType		      Sum
      Name		      "Sum1"
      SID		      "2095"
      Ports		      [2, 1]
      Position		      [655, 325, 675, 345]
      ShowName		      off
      IconShape		      "round"
      Inputs		      "++|"
      InputSameDT	      off
      OutDataTypeStr	      "Inherit: Inherit via internal rule"
      SaturateOnIntegerOverflow	off
    }
    Block {
      BlockType		      Terminator
      Name		      "Terminator"
      SID		      "77"
      Position		      [1310, 258, 1325, 272]
      ShowName		      off
    }
    Block {
      BlockType		      Terminator
      Name		      "Terminator1"
      SID		      "78"
      Position		      [1310, 278, 1325, 292]
      ShowName		      off
    }
    Block {
      BlockType		      Terminator
      Name		      "Terminator2"
      SID		      "79"
      Position		      [1310, 298, 1325, 312]
      ShowName		      off
    }
    Block {
      BlockType		      Terminator
      Name		      "Terminator3"
      SID		      "80"
      Position		      [1310, 318, 1325, 332]
      ShowName		      off
    }
    Block {
      BlockType		      Terminator
      Name		      "Terminator4"
      SID		      "81"
      Position		      [1310, 338, 1325, 352]
      ShowName		      off
    }
    Block {
      BlockType		      Terminator
      Name		      "Terminator5"
      SID		      "82"
      Position		      [1310, 358, 1325, 372]
      ShowName		      off
    }
    Block {
      BlockType		      Terminator
      Name		      "Terminator6"
      SID		      "83"
      Position		      [1310, 378, 1325, 392]
      ShowName		      off
    }
    Block {
      BlockType		      Terminator
      Name		      "Terminator7"
      SID		      "84"
      Position		      [1310, 398, 1325, 412]
      ShowName		      off
    }
    Block {
      BlockType		      Scope
      Name		      "uff"
      SID		      "2092"
      Ports		      [1]
      Position		      [435, 284, 465, 316]
      Floating		      off
      Location		      [689, 298, 1275, 794]
      Open		      off
      NumInputPorts	      "1"
      List {
	ListType		AxesTitles
	axes1			"%<SignalLabel>"
      }
      TimeRange		      "25"
      YMin		      "-0.1"
      YMax		      "0.25"
      SaveName		      "V"
      DataFormat	      "Array"
      MaxDataPoints	      "5000000"
      SampleInput	      on
      SampleTime	      "0.01"
    }
    Line {
      Name		      "X Switch"
      Labels		      [1, 0]
      SrcBlock		      "Crane 3D"
      SrcPort		      6
      DstBlock		      "Terminator5"
      DstPort		      1
    }
    Line {
      Name		      "Y Switch"
      Labels		      [1, 0]
      SrcBlock		      "Crane 3D"
      SrcPort		      7
      DstBlock		      "Terminator6"
      DstPort		      1
    }
    Line {
      Name		      "Z Switch"
      Labels		      [1, 0]
      SrcBlock		      "Crane 3D"
      SrcPort		      8
      DstBlock		      "Terminator7"
      DstPort		      1
    }
    Line {
      Name		      "X Position"
      Labels		      [1, 0]
      SrcBlock		      "Crane 3D"
      SrcPort		      1
      Points		      [50, 0]
      Branch {
	DstBlock		"Terminator"
	DstPort			1
      }
      Branch {
	Points			[0, -45; -330, 0; 0, -105]
	Branch {
	  Points		  [0, -65]
	  DstBlock		  "Mux"
	  DstPort		  1
	}
	Branch {
	  Labels		  [-1, 0]
	  DstBlock		  "Mux2"
	  DstPort		  1
	}
      }
    }
    Line {
      Name		      "Y Position"
      Labels		      [1, 0]
      SrcBlock		      "Crane 3D"
      SrcPort		      2
      Points		      [60, 0]
      Branch {
	DstBlock		"Terminator1"
	DstPort			1
      }
      Branch {
	Points			[0, -80; -315, 0; 0, -70]
	Branch {
	  Points		  [0, -55]
	  DstBlock		  "Mux"
	  DstPort		  3
	}
	Branch {
	  Labels		  [-1, 0]
	  DstBlock		  "Mux2"
	  DstPort		  2
	}
      }
    }
    Line {
      Name		      "Z Position"
      Labels		      [1, 0]
      SrcBlock		      "Crane 3D"
      SrcPort		      3
      Points		      [70, 0]
      Branch {
	DstBlock		"Terminator2"
	DstPort			1
      }
      Branch {
	Points			[0, -115; -300, 0; 0, -35]
	Branch {
	  Points		  [0, -45]
	  DstBlock		  "Mux"
	  DstPort		  5
	}
	Branch {
	  Labels		  [-1, 0]
	  DstBlock		  "Mux2"
	  DstPort		  3
	}
      }
    }
    Line {
      SrcBlock		      "Mux"
      SrcPort		      1
      DstBlock		      "Scope"
      DstPort		      1
    }
    Line {
      SrcBlock		      "GainZ"
      SrcPort		      1
      Points		      [45, 0]
      Branch {
	DstBlock		"Crane 3D"
	DstPort			3
      }
      Branch {
	Labels			[1, 0]
	Points			[0, -270]
	DstBlock		"Mux"
	DstPort			6
      }
    }
    Line {
      SrcBlock		      "GainY"
      SrcPort		      1
      Points		      [20, 0]
      Branch {
	DstBlock		"Crane 3D"
	DstPort			2
      }
      Branch {
	Points			[0, -240]
	DstBlock		"Mux"
	DstPort			4
      }
    }
    Line {
      SrcBlock		      "GainX"
      SrcPort		      1
      Points		      [0, 0]
      Branch {
	DstBlock		"Crane 3D"
	DstPort			1
      }
      Branch {
	Points			[0, -210]
	DstBlock		"Mux"
	DstPort			2
      }
    }
    Line {
      Name		      "X Angle"
      Labels		      [1, 0]
      SrcBlock		      "Crane 3D"
      SrcPort		      4
      Points		      [80, 0]
      Branch {
	DstBlock		"Terminator3"
	DstPort			1
      }
      Branch {
	Points			[0, -185]
	DstBlock		"Mux"
	DstPort			7
      }
      Branch {
	Points			[0, 255]
	DstBlock		"Mux1"
	DstPort			1
      }
    }
    Line {
      Name		      "Y Angle"
      Labels		      [1, 0]
      SrcBlock		      "Crane 3D"
      SrcPort		      5
      Points		      [90, 0]
      Branch {
	DstBlock		"Terminator4"
	DstPort			1
      }
      Branch {
	Points			[0, -190]
	DstBlock		"Mux"
	DstPort			8
      }
      Branch {
	Points			[0, 255]
	DstBlock		"Mux1"
	DstPort			2
      }
    }
    Line {
      SrcBlock		      "GainVax"
      SrcPort		      1
      DstBlock		      "Saturation"
      DstPort		      1
    }
    Line {
      SrcBlock		      "Saturation"
      SrcPort		      1
      DstBlock		      "GainX"
      DstPort		      1
    }
    Line {
      SrcBlock		      "Saturation1"
      SrcPort		      1
      DstBlock		      "GainZ"
      DstPort		      1
    }
    Line {
      SrcBlock		      "GainVal"
      SrcPort		      1
      DstBlock		      "Saturation1"
      DstPort		      1
    }
    Line {
      SrcBlock		      "Demux"
      SrcPort		      1
      DstBlock		      "GainVax"
      DstPort		      1
    }
    Line {
      Name		      "q"
      Labels		      [0, 0]
      SrcBlock		      "Mux2"
      SrcPort		      1
      Points		      [-75, 0]
      Branch {
	Points			[-170, 0]
	Branch {
	  Labels		  [2, 0]
	  Points		  [0, 30]
	  DstBlock		  "Add1"
	  DstPort		  1
	}
	Branch {
	  Points		  [0, -30]
	  Branch {
	    Labels		    [1, 0]
	    DstBlock		    "Add2"
	    DstPort		    2
	  }
	  Branch {
	    DstBlock		    "Mux3"
	    DstPort		    2
	  }
	}
      }
      Branch {
	Labels			[2, 1]
	Points			[0, 290]
	DstBlock		"Observer and\nComputed Torque Generator"
	DstPort			2
      }
    }
    Line {
      SrcBlock		      "Sum1"
      SrcPort		      1
      Points		      [30, 0]
      Branch {
	DstBlock		"Demux"
	DstPort			1
      }
      Branch {
	Points			[0, -130]
	DstBlock		"Scope19"
	DstPort			1
      }
      Branch {
	Points			[0, 60]
	DstBlock		"Observer and\nComputed Torque Generator"
	DstPort			1
      }
    }
    Line {
      SrcBlock		      "Add1"
      SrcPort		      1
      DstBlock		      "ControllerError"
      DstPort		      1
    }
    Line {
      Name		      "qr-orig"
      Labels		      [0, 1]
      SrcBlock		      "Gain7"
      SrcPort		      1
      Points		      [40, 0; 0, -65]
      Branch {
	Labels			[1, 0]
	DstBlock		"Add2"
	DstPort			1
      }
      Branch {
	DstBlock		"Mux3"
	DstPort			1
      }
    }
    Line {
      SrcBlock		      "Add2"
      SrcPort		      1
      DstBlock		      "RealError"
      DstPort		      1
    }
    Line {
      SrcBlock		      "Linear High Gain\nObserver"
      SrcPort		      1
      Points		      [15, 0]
      Branch {
	Points			[0, 90]
	DstBlock		"EstiThe"
	DstPort			1
      }
      Branch {
	Points			[0, -160]
	DstBlock		"Reference Generator1"
	DstPort			1
      }
    }
    Line {
      SrcBlock		      "Linear High Gain\nObserver"
      SrcPort		      2
      Points		      [35, 0]
      Branch {
	DstBlock		"EstiThedot"
	DstPort			1
      }
      Branch {
	Points			[0, -100]
	DstBlock		"Reference Generator1"
	DstPort			2
      }
    }
    Line {
      SrcBlock		      "Mux3"
      SrcPort		      1
      DstBlock		      "Scope2"
      DstPort		      1
    }
    Line {
      SrcBlock		      "Saturation2"
      SrcPort		      1
      DstBlock		      "GainY"
      DstPort		      1
    }
    Line {
      SrcBlock		      "GainVax1"
      SrcPort		      1
      DstBlock		      "Saturation2"
      DstPort		      1
    }
    Line {
      SrcBlock		      "Demux"
      SrcPort		      2
      DstBlock		      "GainVax1"
      DstPort		      1
    }
    Line {
      SrcBlock		      "Demux"
      SrcPort		      3
      Points		      [0, 35]
      DstBlock		      "GainVal"
      DstPort		      1
    }
    Line {
      SrcBlock		      "Mux1"
      SrcPort		      1
      Points		      [-1160, 0; 0, -125]
      DstBlock		      "Linear High Gain\nObserver"
      DstPort		      1
    }
    Line {
      Name		      "uff(k)"
      SrcBlock		      "Reference Generator1"
      SrcPort		      2
      Points		      [40, 0]
      Branch {
	Labels			[1, 1]
	Points			[0, -35; 305, 0]
	DstBlock		"Sum1"
	DstPort			1
      }
      Branch {
	DstBlock		"uff"
	DstPort			1
      }
    }
    Line {
      Name		      "x^(k)"
      Labels		      [0, 0]
      SrcBlock		      "Observer and\nComputed Torque Generator"
      SrcPort		      1
      Points		      [-90, 0]
      Branch {
	DstBlock		"Sum"
	DstPort			2
      }
      Branch {
	Labels			[1, 1]
	Points			[0, 45]
	DstBlock		"EstimatedStates"
	DstPort			1
      }
    }
    Line {
      SrcBlock		      "Sum"
      SrcPort		      1
      Points		      [60, 0]
      Branch {
	Points			[0, -45]
	DstBlock		"Scope4"
	DstPort			1
      }
      Branch {
	DstBlock		"Gain2"
	DstPort			1
      }
    }
    Line {
      SrcBlock		      "Gain2"
      SrcPort		      1
      DstBlock		      "Sum1"
      DstPort		      2
    }
    Line {
      SrcBlock		      "Reference Generator1"
      SrcPort		      4
      Points		      [35, 0; 0, 140; 280, 0; 0, -55]
      Branch {
	DstBlock		"Observer and\nComputed Torque Generator"
	DstPort			3
      }
      Branch {
	DstBlock		"GenFFDist"
	DstPort			1
      }
    }
    Line {
      SrcBlock		      "Reference Generator1"
      SrcPort		      3
      Points		      [15, 0]
      Branch {
	DstBlock		"Sum"
	DstPort			1
      }
      Branch {
	Points			[0, -145]
	Branch {
	  Labels		  [1, 0]
	  DstBlock		  "Gain1"
	  DstPort		  1
	}
	Branch {
	  DstBlock		  "ModifiedRef"
	  DstPort		  1
	}
      }
    }
    Line {
      SrcBlock		      "Reference Generator1"
      SrcPort		      1
      Points		      [5, 0; 0, -120]
      Branch {
	DstBlock		"Gain7"
	DstPort			1
      }
      Branch {
	DstBlock		"OriginalRef"
	DstPort			1
      }
    }
    Line {
      SrcBlock		      "Gain1"
      SrcPort		      1
      DstBlock		      "Add1"
      DstPort		      2
    }
    Line {
      SrcBlock		      "Reference Generator1"
      SrcPort		      5
      Points		      [15, 0; 0, 135]
      DstBlock		      "Modified_qddRef"
      DstPort		      1
    }
    Annotation {
      Name		      " Crane3D ServoControl Computed-Torque with Friction and Swing Angle Observer Modified 2014"
      Position		      [664, 18]
      FontName		      "Arial"
      FontSize		      24
      FontWeight	      "bold"
    }
    Annotation {
      Name		      "Run: Crane3D_ServoControl_CompTorque_SwingObsv_Modified_2014.m"
      Position		      [588, 49]
      FontName		      "Arial"
      FontSize		      14
    }
  }
}
